# Supplementary material for: Systems genomics evaluation of the SH-SY5Y neuroblastoma cell line as a model for Parkinson’s disease
Source: BMC Genomics. 2014 Dec 20;15(1):1154. doi: 10.1186/1471-2164-15-1154 (PMC4367834; doi:10.1186/1471-2164-15-1154)
Supplement: Supplementary file 1 — Additional file 1: Co-occurrences of disease terms with the SH-SY5Y cell line in literature. The first column contains the Human Disease Ontology (HDO) code of the disease, the second column has the disease name and the third column has the number of articles where the disease was mentioned along with the SH-SY5Y cell line. (XLSX 33 KB) [file 12864_2014_6889_MOESM1_ESM.xlsx]

## Sheet: Sheet1
Human disease ontology code	Disease	Number of articles
DOID:769	neuroblastoma	2504
DOID:10652	Alzheimer's disease	752
DOID:14330	Parkinson's disease	573
DOID:3602	neurotoxicity	396
DOID:326	ischemia	90
DOID:1116	Pertussis	75
DOID:332	Amyotrophic Lateral Sclerosis	71
DOID:1289	neurodegenerative disease	68
DOID:1307	dementia	63
DOID:5419	schizophrenia	60
DOID:3455	stroke	56
DOID:2627	Glioma	54
DOID:2316	Brain Ischemia	43
DOID:9351	diabetes	42
DOID:3068	glioblastoma	33
DOID:12858	Huntington's disease	29
DOID:3069	astrocytoma	29
DOID:9255	frontotemporal dementia	26
DOID:870	neuropathy	25
DOID:768	retinoblastoma	22
DOID:10127	cerebral artery occlusion	19
DOID:1498	cholera	18
DOID:1240	Leukemia	17
DOID:9120	amyloidosis	17
DOID:1612	Mammary Tumor	15
DOID:8566	herpes simplex	15
DOID:8622	measles	15
DOID:9588	Encephalitis	14
DOID:1826	Epilepsy	13
DOID:14250	Down's syndrome	13
DOID:2377	multiple sclerosis	13
DOID:12217	dementia with Lewy bodies	13
DOID:0060058	Lymphoma	12
DOID:684	hepatoma	12
DOID:1909	Melanoma	11
DOID:305	Carcinoma	11
DOID:12377	Spinal muscular atrophy	11
DOID:1441	spinocerebellar ataxia	10
DOID:649	prion disease	10
DOID:640	Encephalomyelitis	10
DOID:1115	Sarcoma	10
DOID:9970	obesity	10
DOID:9993	Hypoglycemia	10
DOID:934	virus infection	10
DOID:9743	diabetic neuropathy	10
DOID:1059	mental retardation	9
DOID:231	Motor Neuron Disease	9
DOID:299	adenocarcinoma	9
DOID:767	Muscular Atrophy	8
DOID:2560	Morphine Dependence	8
DOID:3858	medulloblastomas	8
DOID:680	Tauopathy	8
DOID:1206	Rett syndrome	8
DOID:9471	meningitis	7
DOID:936	encephalopathy	7
DOID:4195	hyperglycemia	7
DOID:678	progressive supranuclear palsy	7
DOID:0060053	peripheral neuropathy	7
DOID:225	Syndrome	7
DOID:543	dystonia	6
DOID:3526	Cerebral Infarction	6
DOID:12849	autism	6
DOID:1936	atherosclerosis	6
DOID:4817	ganglioneuroma	6
DOID:3247	rhabdomyosarcoma	6
DOID:1803	neuritis	5
DOID:2237	hepatitis	5
DOID:1389	polyneuropathy	5
DOID:2841	asthma	5
DOID:4163	ganglioneuroblastoma	5
DOID:10283	prostate cancer	5
DOID:1324	lung cancer	5
DOID:1574	ethanol abuse	5
DOID:3905	lung carcinoma	5
DOID:10264	mumps	5
DOID:3594	Choriocarcinoma	4
DOID:5844	myocardial infarction	4
DOID:2355	anemia	4
DOID:635	Acquired Immunodeficiency Syndrome	4
DOID:8659	Varicella	4
DOID:4752	multiple system atrophy	4
DOID:2559	opiate addiction	4
DOID:3394	Myocardial Ischemia	4
DOID:12704	Ataxia telangiectasia	3
DOID:11338	tetanus	3
DOID:6000	heart failure	3
DOID:1205	hypersensitivity	3
DOID:3223	complex regional pain syndrome	3
DOID:1686	glaucoma	3
DOID:10763	hypertension	3
DOID:2476	Spastic Paraplegia	3
DOID:13250	Diarrhea	3
DOID:6364	migraine	3
DOID:1094	Attention Deficit Disorder	3
DOID:9538	multiple myeloma	3
DOID:8466	retinal degeneration	3
DOID:3459	breast carcinoma	3
DOID:2382	bilirubin encephalopathy	3
DOID:219	Colon cancer	3
DOID:12705	Friedreich ataxia	3
DOID:1037	lymphoblastic leukemia	3
DOID:1919	Lesch-Nyhan syndrome	3
DOID:8725	multi-infarct dementia	3
DOID:11870	Pick's disease	3
DOID:10907	microcephaly	3
DOID:526	HIV infection	3
DOID:3903	insulinoma	3
DOID:4724	Brain Edema	3
DOID:1520	colon carcinoma	3
DOID:234	colon adenocarcinoma	3
DOID:10844	Japanese encephalitis	3
DOID:12157	aseptic meningitis	3
DOID:8469	influenza	2
DOID:3307	Teratoma	2
DOID:9470	bacterial meningitis	2
DOID:3910	lung adenocarcinoma	2
DOID:3458	breast adenocarcinoma	2
DOID:319	myelopathy	2
DOID:321	tropical spastic paraparesis	2
DOID:10554	meningoencephalitis	2
DOID:848	arthritis	2
DOID:8398	osteoarthritis	2
DOID:11910	Dystonia Musculorum Deformans	2
DOID:12140	Chagas' disease	2
DOID:6713	cerebrovascular disease	2
DOID:630	genetic disease	2
DOID:593	agoraphobia	2
DOID:0050325	genetic disorder	2
DOID:5082	Liver Cirrhosis	2
DOID:14504	Niemann-Pick Disease	2
DOID:178	vascular disease	2
DOID:1932	Angelman syndrome	2
DOID:2055	Posttraumatic stress disorder	2
DOID:2352	hemochromatosis	2
DOID:403	mouth disease	2
DOID:11589	Familial Dysautonomia	2
DOID:715	T cell leukemia	2
DOID:5434	Scrapie	2
DOID:6340	major depressive disorder	2
DOID:893	Hepatolenticular Degeneration	2
DOID:437	myasthenia gravis	2
DOID:3878	intestinal pseudo-obstruction	2
DOID:2843	long QT syndrome	2
DOID:10908	hydrocephalus	2
DOID:3369	peripheral primitive neuroectodermal tumor	2
DOID:11983	Prader-Willi Syndrome	2
DOID:11722	myotonic dystrophy	2
DOID:8712	Neurofibromatosis 1	2
DOID:3275	thymoma	2
DOID:11729	Lyme Neuroborreliosis	2
DOID:399	tuberculosis	2
DOID:10608	Celiac Disease	2
DOID:3454	Brain Infarction	2
DOID:0050352	foodborne botulism	1
DOID:4448	Macular Degeneration	1
DOID:1837	diabetic ketoacidosis	1
DOID:4705	childhood brain tumor	1
DOID:1824	status epilepticus	1
DOID:1793	pancreatic cancer	1
DOID:169	neuroendocrine tumor	1
DOID:162	malignant neoplasm	1
DOID:1607	hypoglycemic coma	1
DOID:1595	clinical depression	1
DOID:14503	neuronal ceroid-lipofuscinosis	1
DOID:14455	maternal phenylketonuria	1
DOID:1440	Machado-Joseph disease	1
DOID:4960	myeloproliferative disease	1
DOID:1432	blindness	1
DOID:539	ophthalmoplegia	1
DOID:14221	Metabolic Syndrome X	1
DOID:5672	adenocarcinoma of large intestine	1
DOID:13711	dental fluorosis	1
DOID:5718	adrenal neuroblastoma	1
DOID:13548	secondary parkinsonism	1
DOID:13515	tuberous sclerosis	1
DOID:13268	Porphyria	1
DOID:13141	uveitis	1
DOID:12995	conduct disorder	1
DOID:12785	diabetic polyneuropathy	1
DOID:12678	hypercalcemia	1
DOID:633	myositis	1
DOID:12365	malaria	1
DOID:1231	chronic schizophrenia	1
DOID:12119	hemosiderosis	1
DOID:674	cleft palate	1
DOID:11949	Creutzfeldt-Jakob Syndrome	1
DOID:3328	Epilepsy, Temporal Lobe	1
DOID:12842	Guillain-Barre syndrome	1
DOID:0050012	Chikungunya	1
DOID:3308	Embryonal Carcinoma	1
DOID:1188	mononeuropathy	1
DOID:3305	teratocarcinoma	1
DOID:0050201	Nephropathia epidemica	1
DOID:3298	vaccinia	1
DOID:11724	Limb girdle muscular dystrophy	1
DOID:687	hepatoblastoma	1
DOID:722	miscarriage	1
DOID:114	heart disease	1
DOID:11162	respiratory failure	1
DOID:10952	Nephritis	1
DOID:10914	amnesia	1
DOID:1091	Tooth disease	1
DOID:9976	heroin addiction	1
DOID:10881	Hand, Foot and Mouth Disease	1
DOID:850	lung disease	1
DOID:8538	histiocytic lymphoma	1
DOID:1074	renal failure	1
DOID:8681	Paraneoplastic Polyneuropathy	1
DOID:8864	acute monocytic leukemia	1
DOID:891	progressive myoclonus epilepsy	1
DOID:10603	glucose intolerance	1
DOID:8986	narcolepsy	1
DOID:10591	Pre-eclampsia	1
DOID:9074	Lupus Erythematosus, Systemic	1
DOID:8791	breast carcinoma in situ	1
DOID:3687	mitochondrial myopathy, encephalopathy, lactic acidosis, and stroke-like episodes	1
DOID:10632	DIDMOAD	1
DOID:4428	Dyslexia	1
DOID:224	transient cerebral ischemia	1
DOID:9169	Wiskott-Aldrich Syndrome	1
DOID:2154	Wilms' tumor	1
DOID:9256	Colorectal Cancer	1
DOID:3393	coronary heart disease	1
DOID:14261	Fragile X mental retardation syndrome	1
DOID:5614	eye disease	1
DOID:13580	cholestasis	1
DOID:12580	cri du chat syndrome	1
DOID:12549	Hepatitis A	1
DOID:3181	oligodendroglioma	1
DOID:10871	AMD	1
DOID:8544	chronic fatigue syndrome	1
DOID:308	myoclonic epilepsy	1
DOID:10595	Charcot-Marie-Tooth disease	1
DOID:8997	polycythemia vera	1
DOID:911	brain cancer	1
DOID:10582	Refsum disease	1
DOID:9279	Hyperhomocysteinemia	1
DOID:9281	Phenylketonuria	1
DOID:10223	dermatomyositis	1
DOID:3071	gliosarcoma	1
DOID:2893	cervix carcinoma	1
DOID:2869	arteriopathy	1
DOID:2799	obliterative bronchiolitis	1
DOID:2741	hyperbilirubinemia	1
DOID:2723	skin inflammation	1
DOID:10128	venous insufficiency	1
DOID:10113	trypanosomiasis	1
DOID:10008	thyroid cancer	1
DOID:13945	CADASIL	1
DOID:10241	thalassemia	1
DOID:3347	Osteosarcoma	1
DOID:700	mitochondrial disease	1
DOID:0050665	Fetal Alcohol Syndrome	1
DOID:0050638	transthyretin amyloidosis	1
DOID:0050557	Congenital muscular dystrophy	1
DOID:0050473	Alstrom Syndrome	1
DOID:1838	Menkes disease	1
DOID:0050459	hyperphosphatemia	1
DOID:4492	avian influenza	1
DOID:3355	fibrosarcoma	1
DOID:0050175	Tick-borne encephalitis	1
DOID:2929	Newcastle disease	1
DOID:963	Episodic Ataxia	1
DOID:3890	Acute intermittent porphyria	1
DOID:2321	indigestion	1
DOID:0050452	MKD	1
DOID:3534	lafora disease	1
DOID:0050453	lissencephaly	1
DOID:4029	gastritis	1
DOID:2491	sensory neuropathy	1
DOID:2513	Basal cell carcinoma	1
DOID:255	hemangioma	1
DOID:4019	apraxia	1
DOID:401	Multidrug-resistant tuberculosis	1
DOID:2596	larynx cancer	1
DOID:3981	Hallervorden-Spatz disease	1
DOID:2241	recurrent major depression	1
DOID:409	liver disease	1
DOID:2234	partial epilepsy	1
DOID:9974	drug dependence	1
DOID:423	myopathy	1
DOID:2043	hepatitis B	1
DOID:0050433	fatal familial insomnia	1
DOID:440	neuromuscular disease	1
