# Supplementary material for: Systems genomics evaluation of the SH-SY5Y neuroblastoma cell line as a model for Parkinson’s disease
Source: BMC Genomics. 2014 Dec 20;15(1):1154. doi: 10.1186/1471-2164-15-1154 (PMC4367834; doi:10.1186/1471-2164-15-1154)
Supplement: Supplementary file 5 — Additional file 5: Description of 247 different conditions of SH-SY5Y from the GEO database [42] for gene expression measurements. (XLSX 67 KB) [file 12864_2014_6889_MOESM5_ESM.xlsx]

## Sheet: shsy5y_conditions.txt
gsm	gse	cell_status	cell_line	time	transfection	treatment	group	replicate	platform	condition
GSM53382	GSE2864	differentiating	SH-SY5Y_TrkA	18 h +3 h	ctrl EGFP	NGF	1	1	GPL570	GSE2864_1
GSM53383	GSE2864	differentiating	SH-SY5Y_TrkA	18 h +3 h	dnEgr	NGF	2	3	GPL570	GSE2864_2
GSM53384	GSE2864	differentiating	SH-SY5Y_TrkA	18 h +3 h	dnEgr	NGF	2	1	GPL570	GSE2864_2
GSM53385	GSE2864	differentiating	SH-SY5Y_TrkA	18 h +3 h	ctrl EGFP	NGF	1	2	GPL570	GSE2864_1
GSM53386	GSE2864	differentiating	SH-SY5Y_TrkA	18 h +3 h	dnEgr	NGF	2	2	GPL570	GSE2864_2
GSM53387	GSE2864	differentiating	SH-SY5Y_TrkA	18 h +3 h	ctrl EGFP	NGF	1	3	GPL570	GSE2864_1
GSM102825	GSE4600	undiff	SH-SY5Y	0	none	none	1	1	GPL570	GSE4600_1
GSM102842	GSE4600	undiff	SH-SY5Y	0	none	none	1	2	GPL570	GSE4600_1
GSM102870	GSE4600	undiff	SH-SY5Y	0	none	none	1	3	GPL570	GSE4600_1
GSM102875	GSE4600	PMAdiff	SH-SY5Y	48	none	none	2	1	GPL570	GSE4600_2
GSM102876	GSE4600	PMAdiff	SH-SY5Y	48	none	none	2	2	GPL570	GSE4600_2
GSM102877	GSE4600	PMAdiff	SH-SY5Y	48	none	none	2	3	GPL570	GSE4600_2
GSM102878	GSE4600	PMAdiff	SH-SY5Y	48	MeCP2 decoy	none	3	1	GPL570	GSE4600_3
GSM102879	GSE4600	PMAdiff	SH-SY5Y	48	MeCP2 decoy	none	3	2	GPL570	GSE4600_3
GSM102880	GSE4600	PMAdiff	SH-SY5Y	48	MeCP2 decoy	none	3	3	GPL570	GSE4600_3
GSM102881	GSE4600	PMAdiff	SH-SY5Y	48	ctrl	none	4	1	GPL570	GSE4600_4
GSM102882	GSE4600	PMAdiff	SH-SY5Y	48	ctrl	none	4	2	GPL570	GSE4600_4
GSM102883	GSE4600	PMAdiff	SH-SY5Y	48	ctrl	none	4	3	GPL570	GSE4600_4
GSM231608	GSE9169	undiff	SH-SY5Y_ATCC	0	none	RA_inhibiter_LY294002	1	1	GPL570	GSE9169_1
GSM231693	GSE9169	differentiating	SH-SY5Y_ATCC	6h	none	RA_inhibiter_LY294002	2	1	GPL570	GSE9169_2
GSM231609	GSE9169	differentiating	SH-SY5Y_ATCC	1d	none	RA_inhibiter_LY294002	3	1	GPL570	GSE9169_3
GSM231610	GSE9169	differentiating	SH-SY5Y_ATCC	2d	none	RA_inhibiter_LY294002	4	1	GPL570	GSE9169_4
GSM231611	GSE9169	differentiating	SH-SY5Y_ATCC	3d	none	RA_inhibiter_LY294002	5	1	GPL570	GSE9169_5
GSM231612	GSE9169	diff	SH-SY5Y_ATCC	5d	none	RA_inhibiter_LY294002	6	1	GPL570	GSE9169_6
GSM231613	GSE9169	undiff	SH-SY5Y_ATCC	0	none	RA_inhibiter_LY294002	1	2	GPL570	GSE9169_1
GSM231614	GSE9169	differentiating	SH-SY5Y_ATCC	6h	none	RA_inhibiter_LY294002	2	2	GPL570	GSE9169_2
GSM231615	GSE9169	differentiating	SH-SY5Y_ATCC	1d	none	RA_inhibiter_LY294002	3	2	GPL570	GSE9169_3
GSM231616	GSE9169	differentiating	SH-SY5Y_ATCC	2d	none	RA_inhibiter_LY294002	4	2	GPL570	GSE9169_4
GSM231617	GSE9169	differentiating	SH-SY5Y_ATCC	3d	none	RA_inhibiter_LY294002	5	2	GPL570	GSE9169_5
GSM231618	GSE9169	diff	SH-SY5Y_ATCC	5d	none	RA_inhibiter_LY294002	6	2	GPL570	GSE9169_6
GSM231619	GSE9169	undiff	SH-SY5Y_ATCC	0	none	RA	7	1	GPL570	GSE9169_7
GSM231620	GSE9169	differentiating	SH-SY5Y_ATCC	6h	none	RA	8	1	GPL570	GSE9169_8
GSM231621	GSE9169	differentiating	SH-SY5Y_ATCC	1d	none	RA	9	1	GPL570	GSE9169_9
GSM231622	GSE9169	differentiating	SH-SY5Y_ATCC	2d	none	RA	10	1	GPL570	GSE9169_10
GSM231623	GSE9169	differentiating	SH-SY5Y_ATCC	3d	none	RA	11	1	GPL570	GSE9169_11
GSM231624	GSE9169	diff	SH-SY5Y_ATCC	5d	none	RA	12	1	GPL570	GSE9169_12
GSM231625	GSE9169	undiff	SH-SY5Y_ATCC	0	none	RA	7	2	GPL570	GSE9169_7
GSM231626	GSE9169	differentiating	SH-SY5Y_ATCC	6h	none	RA	8	2	GPL570	GSE9169_8
GSM231627	GSE9169	differentiating	SH-SY5Y_ATCC	1d	none	RA	9	2	GPL570	GSE9169_9
GSM231628	GSE9169	differentiating	SH-SY5Y_ATCC	2d	none	RA	10	2	GPL570	GSE9169_10
GSM231629	GSE9169	differentiating	SH-SY5Y_ATCC	3d	none	RA	11	2	GPL570	GSE9169_11
GSM231630	GSE9169	diff	SH-SY5Y_ATCC	5d	none	RA	12	2	GPL570	GSE9169_12
GSM231631	GSE9169	undiff	SH-SY5Y_ECACC	0	none	RA_inhibiter_LY294002	13	1	GPL570	GSE9169_13
GSM231632	GSE9169	differentiating	SH-SY5Y_ECACC	6h	none	RA_inhibiter_LY294002	14	1	GPL570	GSE9169_14
GSM231633	GSE9169	differentiating	SH-SY5Y_ECACC	1d	none	RA_inhibiter_LY294002	15	1	GPL570	GSE9169_15
GSM231634	GSE9169	differentiating	SH-SY5Y_ECACC	2d	none	RA_inhibiter_LY294002	16	1	GPL570	GSE9169_16
GSM231635	GSE9169	differentiating	SH-SY5Y_ECACC	3d	none	RA_inhibiter_LY294002	17	1	GPL570	GSE9169_17
GSM231636	GSE9169	diff	SH-SY5Y_ECACC	5d	none	RA_inhibiter_LY294002	18	1	GPL570	GSE9169_18
GSM231637	GSE9169	undiff	SH-SY5Y_ECACC	0	none	RA_inhibiter_LY294002	13	2	GPL570	GSE9169_13
GSM231638	GSE9169	differentiating	SH-SY5Y_ECACC	6h	none	RA_inhibiter_LY294002	14	2	GPL570	GSE9169_14
GSM231639	GSE9169	differentiating	SH-SY5Y_ECACC	1d	none	RA_inhibiter_LY294002	15	2	GPL570	GSE9169_15
GSM231640	GSE9169	differentiating	SH-SY5Y_ECACC	2d	none	RA_inhibiter_LY294002	16	2	GPL570	GSE9169_16
GSM231641	GSE9169	differentiating	SH-SY5Y_ECACC	3d	none	RA_inhibiter_LY294002	17	2	GPL570	GSE9169_17
GSM231642	GSE9169	diff	SH-SY5Y_ECACC	5d	none	RA_inhibiter_LY294002	18	2	GPL570	GSE9169_18
GSM231643	GSE9169	undiff	SH-SY5Y_ECACC	0	none	RA	19	1	GPL570	GSE9169_19
GSM231644	GSE9169	differentiating	SH-SY5Y_ECACC	6h	none	RA	20	1	GPL570	GSE9169_20
GSM231645	GSE9169	differentiating	SH-SY5Y_ECACC	1d	none	RA	21	1	GPL570	GSE9169_21
GSM231646	GSE9169	differentiating	SH-SY5Y_ECACC	2d	none	RA	22	1	GPL570	GSE9169_22
GSM231647	GSE9169	differentiating	SH-SY5Y_ECACC	3d	none	RA	23	1	GPL570	GSE9169_23
GSM231648	GSE9169	diff	SH-SY5Y_ECACC	5d	none	RA	24	1	GPL570	GSE9169_24
GSM231649	GSE9169	differentiating	SH-SY5Y_ECACC	6h	none	BNDF	25	1	GPL570	GSE9169_25
GSM231650	GSE9169	differentiating	SH-SY5Y_ECACC	1d	none	BNDF	26	1	GPL570	GSE9169_26
GSM231651	GSE9169	differentiating	SH-SY5Y_ECACC	2d	none	BNDF	27	1	GPL570	GSE9169_27
GSM231652	GSE9169	differentiating	SH-SY5Y_ECACC	3d	none	BNDF	28	1	GPL570	GSE9169_28
GSM231653	GSE9169	undiff	SH-SY5Y_ECACC	0	none	RA	19	2	GPL570	GSE9169_19
GSM231654	GSE9169	differentiating	SH-SY5Y_ECACC	6h	none	RA	20	2	GPL570	GSE9169_20
GSM231655	GSE9169	differentiating	SH-SY5Y_ECACC	1d	none	RA	21	2	GPL570	GSE9169_21
GSM231656	GSE9169	differentiating	SH-SY5Y_ECACC	2d	none	RA	22	2	GPL570	GSE9169_22
GSM231657	GSE9169	differentiating	SH-SY5Y_ECACC	3d	none	RA	23	2	GPL570	GSE9169_23
GSM231658	GSE9169	diff	SH-SY5Y_ECACC	5d	none	RA	24	2	GPL570	GSE9169_24
GSM231659	GSE9169	differentiating	SH-SY5Y_ECACC	6h	none	BNDF	25	2	GPL570	GSE9169_25
GSM231660	GSE9169	differentiating	SH-SY5Y_ECACC	1d	none	BNDF	26	2	GPL570	GSE9169_26
GSM231661	GSE9169	differentiating	SH-SY5Y_ECACC	2d	none	BNDF	27	2	GPL570	GSE9169_27
GSM231662	GSE9169	differentiating	SH-SY5Y_ECACC	3d	none	BNDF	28	2	GPL570	GSE9169_28
GSM231663	GSE9169	undiff	SH-SY5Y_ECACC	0	none	RA	19	3	GPL570	GSE9169_19
GSM231664	GSE9169	differentiating	SH-SY5Y_ECACC	6h	none	RA	20	3	GPL570	GSE9169_20
GSM231665	GSE9169	differentiating	SH-SY5Y_ECACC	1d	none	RA	21	3	GPL570	GSE9169_21
GSM231666	GSE9169	differentiating	SH-SY5Y_ECACC	2d	none	RA	22	3	GPL570	GSE9169_22
GSM231667	GSE9169	differentiating	SH-SY5Y_ECACC	3d	none	RA	23	3	GPL570	GSE9169_23
GSM231668	GSE9169	diff	SH-SY5Y_ECACC	5d	none	RA	24	3	GPL570	GSE9169_24
GSM231669	GSE9169	differentiating	SH-SY5Y_ECACC	6h	none	BNDF	25	3	GPL570	GSE9169_25
GSM231670	GSE9169	differentiating	SH-SY5Y_ECACC	1d	none	BNDF	26	3	GPL570	GSE9169_26
GSM231671	GSE9169	differentiating	SH-SY5Y_ECACC	2d	none	BNDF	27	3	GPL570	GSE9169_27
GSM231672	GSE9169	differentiating	SH-SY5Y_ECACC	3d	none	BNDF	28	3	GPL570	GSE9169_28
GSM231673	GSE9169	undiff	SK-N-SH	0	none	RA	29	1	GPL570	GSE9169_29
GSM231674	GSE9169	differentiating	SK-N-SH	6h	none	RA	30	1	GPL570	GSE9169_30
GSM231675	GSE9169	differentiating	SK-N-SH	1d	none	RA	31	1	GPL570	GSE9169_31
GSM231676	GSE9169	differentiating	SK-N-SH	2d	none	RA	32	1	GPL570	GSE9169_32
GSM231677	GSE9169	differentiating	SK-N-SH	3d	none	RA	33	1	GPL570	GSE9169_33
GSM231678	GSE9169	diff	SK-N-SH	5d	none	RA	34	1	GPL570	GSE9169_34
GSM231679	GSE9169	differentiating	SK-N-SH	6h	none	BNDF	35	1	GPL570	GSE9169_35
GSM231680	GSE9169	differentiating	SK-N-SH	1d	none	BNDF	36	1	GPL570	GSE9169_36
GSM231681	GSE9169	differentiating	SK-N-SH	2d	none	BNDF	37	1	GPL570	GSE9169_37
GSM231682	GSE9169	differentiating	SK-N-SH	3d	none	BNDF	38	1	GPL570	GSE9169_38
GSM231683	GSE9169	undiff	SK-N-SH	0	none	RA	29	2	GPL570	GSE9169_29
GSM231684	GSE9169	differentiating	SK-N-SH	6h	none	RA	30	2	GPL570	GSE9169_30
GSM231685	GSE9169	differentiating	SK-N-SH	1d	none	RA	31	2	GPL570	GSE9169_31
GSM231686	GSE9169	differentiating	SK-N-SH	2d	none	RA	32	2	GPL570	GSE9169_32
GSM231687	GSE9169	differentiating	SK-N-SH	3d	none	RA	33	2	GPL570	GSE9169_33
GSM231688	GSE9169	diff	SK-N-SH	5d	none	RA	34	2	GPL570	GSE9169_34
GSM231689	GSE9169	differentiating	SK-N-SH	6h	none	BNDF	35	2	GPL570	GSE9169_35
GSM231690	GSE9169	differentiating	SK-N-SH	1d	none	BNDF	36	2	GPL570	GSE9169_36
GSM231691	GSE9169	differentiating	SK-N-SH	2d	none	BNDF	37	2	GPL570	GSE9169_37
GSM231692	GSE9169	differentiating	SK-N-SH	3d	none	BNDF	38	2	GPL570	GSE9169_38
GSM247508	GSE9807	undiff	SH-SY5Y	48 h	siCtrl	none	1	1	GPL570	GSE9807_1
GSM247513	GSE9807	undiff	SH-SY5Y	48 h	siCtrl	none	1	2	GPL570	GSE9807_1
GSM247514	GSE9807	undiff	SH-SY5Y	48 h	siCtrl	none	1	3	GPL570	GSE9807_1
GSM247515	GSE9807	undiff	SH-SY5Y	48 h	siSNCA	none	2	1	GPL570	GSE9807_2
GSM247516	GSE9807	undiff	SH-SY5Y	48 h	siSNCA	none	2	2	GPL570	GSE9807_2
GSM247517	GSE9807	undiff	SH-SY5Y	48 h	siSNCA	none	2	3	GPL570	GSE9807_2
GSM282582	GSE11208	na	SH-SY5Y	1 h	none	ctrl	1	1	GPL570	GSE11208_1
GSM282583	GSE11208	na	SH-SY5Y	1 h	none	ctrl	1	2	GPL570	GSE11208_1
GSM282584	GSE11208	na	SH-SY5Y	1 h	none	nicotine	2	1	GPL570	GSE11208_2
GSM282585	GSE11208	na	SH-SY5Y	1 h	none	nicotine	2	2	GPL570	GSE11208_2
GSM282586	GSE11208	na	SH-SY5Y	1 h	none	nicotine	2	3	GPL570	GSE11208_2
GSM282587	GSE11208	na	SH-SY5Y	24 h	none	ctrl	3	1	GPL570	GSE11208_3
GSM282588	GSE11208	na	SH-SY5Y	24 h	none	ctrl	3	2	GPL570	GSE11208_3
GSM282589	GSE11208	na	SH-SY5Y	24 h	none	ctrl	3	3	GPL570	GSE11208_3
GSM282590	GSE11208	na	SH-SY5Y	24 h	none	nicotine	4	1	GPL570	GSE11208_4
GSM282591	GSE11208	na	SH-SY5Y	24 h	none	nicotine	4	2	GPL570	GSE11208_4
GSM282592	GSE11208	na	SH-SY5Y	24 h	none	nicotine	4	3	GPL570	GSE11208_4
GSM335161	GSE13273	undiff	SH-SY5Y	72 h	siCtrl	none	1	1	GPL570	GSE13273_1
GSM335162	GSE13273	undiff	SH-SY5Y	72 h	siCtrl	none	1	2	GPL570	GSE13273_1
GSM335163	GSE13273	undiff	SH-SY5Y	72 h	siLSD1	none	2	1	GPL570	GSE13273_2
GSM335164	GSE13273	undiff	SH-SY5Y	72 h	siLSD1	none	2	2	GPL570	GSE13273_2
GSM417814	GSE16768	undiff	SH-SY5Y	24 h	none	bilirubin	1	1	GPL571	GSE16768_1
GSM417815	GSE16768	undiff	SH-SY5Y	24 h	none	bilirubin	1	2	GPL571	GSE16768_1
GSM417816	GSE16768	undiff	SH-SY5Y	24 h	none	bilirubin	1	3	GPL571	GSE16768_1
GSM417817	GSE16768	undiff	SH-SY5Y	24 h	none	DMSO	2	1	GPL571	GSE16768_2
GSM417818	GSE16768	undiff	SH-SY5Y	24 h	none	DMSO	2	2	GPL571	GSE16768_2
GSM417819	GSE16768	undiff	SH-SY5Y	24 h	none	DMSO	2	3	GPL571	GSE16768_2
GSM420244	GSE16768	undiff	SH-SY5Y	1 h	none	bilirubin	3	1	GPL571	GSE16768_3
GSM420245	GSE16768	undiff	SH-SY5Y	1 h	none	bilirubin	3	2	GPL571	GSE16768_3
GSM420246	GSE16768	undiff	SH-SY5Y	1 h	none	bilirubin	3	3	GPL571	GSE16768_3
GSM420247	GSE16768	undiff	SH-SY5Y	1 h	none	DMSO	4	1	GPL571	GSE16768_4
GSM420248	GSE16768	undiff	SH-SY5Y	1 h	none	DMSO	4	2	GPL571	GSE16768_4
GSM420249	GSE16768	undiff	SH-SY5Y	1 h	none	DMSO	4	3	GPL571	GSE16768_4
GSM420250	GSE16768	undiff	SH-SY5Y	4 h	none	bilirubin	5	1	GPL571	GSE16768_5
GSM420251	GSE16768	undiff	SH-SY5Y	4 h	none	bilirubin	5	2	GPL571	GSE16768_5
GSM420252	GSE16768	undiff	SH-SY5Y	4 h	none	bilirubin	5	3	GPL571	GSE16768_5
GSM420253	GSE16768	undiff	SH-SY5Y	4 h	none	DMSO	6	1	GPL571	GSE16768_6
GSM420254	GSE16768	undiff	SH-SY5Y	4 h	none	DMSO	6	2	GPL571	GSE16768_6
GSM420255	GSE16768	undiff	SH-SY5Y	4 h	none	DMSO	6	3	GPL571	GSE16768_6
GSM430339	GSE17204	undiff	SH-SY5Y	stable	siDJ1	none	1	1	GPL571	GSE17204_1
GSM430340	GSE17204	undiff	SH-SY5Y	stable	siDJ1	none	1	2	GPL571	GSE17204_1
GSM430341	GSE17204	undiff	SH-SY5Y	stable	siDJ1	none	1	3	GPL571	GSE17204_1
GSM430342	GSE17204	undiff	SH-SY5Y	stable	siDJ1	none	1	4	GPL571	GSE17204_1
GSM430343	GSE17204	undiff	SH-SY5Y	stable	siCtrl	none	2	1	GPL571	GSE17204_2
GSM430344	GSE17204	undiff	SH-SY5Y	stable	siCtrl	none	2	2	GPL571	GSE17204_2
GSM430345	GSE17204	undiff	SH-SY5Y	stable	siCtrl	none	2	3	GPL571	GSE17204_2
GSM430346	GSE17204	undiff	SH-SY5Y	stable	siCtrl	none	2	4	GPL571	GSE17204_2
GSM178569	GSE7403	undiff	SH-SY5Y	0.5 h	none	PDGF	1	1	GPL96	GSE7403_1
GSM178570	GSE7403	undiff	SH-SY5Y	0.5 h	none	PDGF	1	2	GPL96	GSE7403_1
GSM178571	GSE7403	undiff	SH-SY5Y	0.5 h	none	U0126_PDGF	2	1	GPL96	GSE7403_2
GSM178572	GSE7403	undiff	SH-SY5Y	0.5 h	none	U0126_PDGF	2	2	GPL96	GSE7403_2
GSM178573	GSE7403	undiff	SH-SY5Y	0.5 h	none	Apigenin_PDGF	3	1	GPL96	GSE7403_3
GSM178574	GSE7403	undiff	SH-SY5Y	0.5 h	none	Apigenin_PDGF	3	2	GPL96	GSE7403_3
GSM178575	GSE7403	undiff	SH-SY5Y	0.5 h	none	none	4	1	GPL96	GSE7403_4
GSM178576	GSE7403	undiff	SH-SY5Y	0.5 h	none	none	4	2	GPL96	GSE7403_4
GSM178577	GSE7403	undiff	SH-SY5Y	1 h	none	PDGF	5	1	GPL96	GSE7403_5
GSM178578	GSE7403	undiff	SH-SY5Y	1 h	none	PDGF	5	2	GPL96	GSE7403_5
GSM178579	GSE7403	undiff	SH-SY5Y	1 h	none	U0126_PDGF	6	1	GPL96	GSE7403_6
GSM178580	GSE7403	undiff	SH-SY5Y	1 h	none	U0126_PDGF	6	2	GPL96	GSE7403_6
GSM178581	GSE7403	undiff	SH-SY5Y	1 h	none	Apigenin_PDGF	7	1	GPL96	GSE7403_7
GSM178582	GSE7403	undiff	SH-SY5Y	1 h	none	Apigenin_PDGF	7	2	GPL96	GSE7403_7
GSM178583	GSE7403	undiff	SH-SY5Y	1 h	none	none	8	1	GPL96	GSE7403_8
GSM178584	GSE7403	undiff	SH-SY5Y	2 h	none	PDGF	9	1	GPL96	GSE7403_9
GSM178585	GSE7403	undiff	SH-SY5Y	2 h	none	PDGF	9	2	GPL96	GSE7403_9
GSM178586	GSE7403	undiff	SH-SY5Y	2 h	none	U0126_PDGF	10	1	GPL96	GSE7403_10
GSM178587	GSE7403	undiff	SH-SY5Y	2 h	none	U0126_PDGF	10	2	GPL96	GSE7403_10
GSM178588	GSE7403	undiff	SH-SY5Y	2 h	none	Apigenin_PDGF	11	1	GPL96	GSE7403_11
GSM178589	GSE7403	undiff	SH-SY5Y	2 h	none	Apigenin_PDGF	11	2	GPL96	GSE7403_11
GSM178590	GSE7403	undiff	SH-SY5Y	2 h	none	none	12	1	GPL96	GSE7403_12
GSM178591	GSE7403	undiff	SH-SY5Y	2 h	none	none	12	2	GPL96	GSE7403_12
GSM178592	GSE7403	undiff	SH-SY5Y	3 h	none	PDGF	13	1	GPL96	GSE7403_13
GSM178593	GSE7403	undiff	SH-SY5Y	3 h	none	PDGF	13	2	GPL96	GSE7403_13
GSM178594	GSE7403	undiff	SH-SY5Y	3 h	none	U0126_PDGF	14	1	GPL96	GSE7403_14
GSM178595	GSE7403	undiff	SH-SY5Y	3 h	none	U0126_PDGF	14	2	GPL96	GSE7403_14
GSM178596	GSE7403	undiff	SH-SY5Y	3 h	none	Apigenin_PDGF	15	1	GPL96	GSE7403_15
GSM178597	GSE7403	undiff	SH-SY5Y	3 h	none	Apigenin_PDGF	15	2	GPL96	GSE7403_15
GSM178598	GSE7403	undiff	SH-SY5Y	3 h	none	none	16	1	GPL96	GSE7403_16
GSM178599	GSE7403	undiff	SH-SY5Y	3 h	none	none	16	2	GPL96	GSE7403_16
GSM178600	GSE7403	undiff	SH-SY5Y	4 h	none	PDGF	17	1	GPL96	GSE7403_17
GSM178601	GSE7403	undiff	SH-SY5Y	4 h	none	PDGF	17	2	GPL96	GSE7403_17
GSM178602	GSE7403	undiff	SH-SY5Y	4 h	none	U0126_PDGF	18	1	GPL96	GSE7403_18
GSM178603	GSE7403	undiff	SH-SY5Y	4 h	none	U0126_PDGF	18	2	GPL96	GSE7403_18
GSM178604	GSE7403	undiff	SH-SY5Y	4 h	none	Apigenin_PDGF	19	1	GPL96	GSE7403_19
GSM178605	GSE7403	undiff	SH-SY5Y	4 h	none	Apigenin_PDGF	19	2	GPL96	GSE7403_19
GSM178606	GSE7403	undiff	SH-SY5Y	4 h	none	none	20	1	GPL96	GSE7403_20
GSM178607	GSE7403	undiff	SH-SY5Y	4 h	none	none	20	2	GPL96	GSE7403_20
GSM603226	GSE24500	undiff	SH-SY5Y	na	none	DMSO	1	1	GPL6104	GSE24500_1
GSM603227	GSE24500	undiff	SH-SY5Y	na	none	DMSO	1	2	GPL6104	GSE24500_1
GSM603228	GSE24500	undiff	SH-SY5Y	na	none	DMSO	1	3	GPL6104	GSE24500_1
GSM603229	GSE24500	undiff	SH-SY5Y	na	none	Thap	2	1	GPL6104	GSE24500_2
GSM603230	GSE24500	undiff	SH-SY5Y	na	none	Thap	2	2	GPL6104	GSE24500_2
GSM603231	GSE24500	undiff	SH-SY5Y	na	none	Thap	2	3	GPL6104	GSE24500_2
GSM603232	GSE24500	undiff	SH-SY5Y	na	none	Tuni	3	1	GPL6104	GSE24500_3
GSM603233	GSE24500	undiff	SH-SY5Y	na	none	Tuni	3	2	GPL6104	GSE24500_3
GSM603234	GSE24500	undiff	SH-SY5Y	na	none	Tuni	3	3	GPL6104	GSE24500_3
GSM603236	GSE24500	undiff	SH-SY5Y	na	none	DMSO	4	1	GPL6104	GSE24500_4
GSM603237	GSE24500	undiff	SH-SY5Y	na	none	DMSO	4	2	GPL6104	GSE24500_4
GSM603238	GSE24500	undiff	SH-SY5Y	na	none	DMSO	4	3	GPL6104	GSE24500_4
GSM603239	GSE24500	undiff	SH-SY5Y	na	none	ATZ	5	1	GPL6104	GSE24500_5
GSM603240	GSE24500	undiff	SH-SY5Y	na	none	ATZ	5	2	GPL6104	GSE24500_5
GSM603241	GSE24500	undiff	SH-SY5Y	na	none	ATZ	5	3	GPL6104	GSE24500_5
GSM361562	GSE14627	undiff	SH-SY5Y	na	ctrl	none	1	1	GPL6884	GSE14627_1
GSM361563	GSE14627	undiff	SH-SY5Y	na	ZNF423	none	2	1	GPL6884	GSE14627_2
GSM453305	GSE18142	undiff	SH-SY5Y	stable	chimpFOXP2	none	1	1	GPL5104	GSE18142_1
GSM453306	GSE18142	undiff	SH-SY5Y	stable	chimpFOXP2	none	1	2	GPL5104	GSE18142_1
GSM453307	GSE18142	undiff	SH-SY5Y	stable	chimpFOXP2	none	1	3	GPL5104	GSE18142_1
GSM453308	GSE18142	undiff	SH-SY5Y	stable	chimpFOXP2	none	1	4	GPL5104	GSE18142_1
GSM453309	GSE18142	undiff	SH-SY5Y	stable	chimpFOXP2	none	1	5	GPL5104	GSE18142_1
GSM453310	GSE18142	undiff	SH-SY5Y	stable	chimpFOXP2	none	1	6	GPL5104	GSE18142_1
GSM453311	GSE18142	undiff	SH-SY5Y	stable	chimpFOXP2	none	1	7	GPL5104	GSE18142_1
GSM453312	GSE18142	undiff	SH-SY5Y	stable	chimpFOXP2	none	1	8	GPL5104	GSE18142_1
GSM453313	GSE18142	undiff	SH-SY5Y	stable	chimpFOXP2	none	1	9	GPL5104	GSE18142_1
GSM453314	GSE18142	undiff	SH-SY5Y	stable	chimpFOXP2	none	1	10	GPL5104	GSE18142_1
GSM453315	GSE18142	undiff	SH-SY5Y	stable	chimpFOXP2	none	1	11	GPL5104	GSE18142_1
GSM453316	GSE18142	undiff	SH-SY5Y	stable	chimpFOXP2	none	1	12	GPL5104	GSE18142_1
GSM453605	GSE18142	undiff	SH-SY5Y	stable	ctrl	none	2	1	GPL5104	GSE18142_2
GSM453606	GSE18142	undiff	SH-SY5Y	stable	ctrl	none	2	2	GPL5104	GSE18142_2
GSM453607	GSE18142	undiff	SH-SY5Y	stable	ctrl	none	2	3	GPL5104	GSE18142_2
GSM453608	GSE18142	undiff	SH-SY5Y	stable	ctrl	none	2	4	GPL5104	GSE18142_2
GSM453609	GSE18142	undiff	SH-SY5Y	stable	ctrl	none	2	5	GPL5104	GSE18142_2
GSM453610	GSE18142	undiff	SH-SY5Y	stable	ctrl	none	2	6	GPL5104	GSE18142_2
GSM453611	GSE18142	undiff	SH-SY5Y	stable	ctrl	none	2	7	GPL5104	GSE18142_2
GSM453612	GSE18142	undiff	SH-SY5Y	stable	ctrl	none	2	8	GPL5104	GSE18142_2
GSM453613	GSE18142	undiff	SH-SY5Y	stable	ctrl	none	2	9	GPL5104	GSE18142_2
GSM453614	GSE18142	undiff	SH-SY5Y	stable	ctrl	none	2	10	GPL5104	GSE18142_2
GSM453616	GSE18142	undiff	SH-SY5Y	stable	ctrl	none	2	11	GPL5104	GSE18142_2
GSM453617	GSE18142	undiff	SH-SY5Y	stable	ctrl	none	2	12	GPL5104	GSE18142_2
GSM453618	GSE18142	undiff	SH-SY5Y	stable	hFOXP2	none	3	1	GPL5104	GSE18142_3
GSM453619	GSE18142	undiff	SH-SY5Y	stable	hFOXP2	none	3	2	GPL5104	GSE18142_3
GSM453620	GSE18142	undiff	SH-SY5Y	stable	hFOXP2	none	3	3	GPL5104	GSE18142_3
GSM453621	GSE18142	undiff	SH-SY5Y	stable	hFOXP2	none	3	4	GPL5104	GSE18142_3
GSM453622	GSE18142	undiff	SH-SY5Y	stable	hFOXP2	none	3	5	GPL5104	GSE18142_3
GSM453623	GSE18142	undiff	SH-SY5Y	stable	hFOXP2	none	3	6	GPL5104	GSE18142_3
GSM453624	GSE18142	undiff	SH-SY5Y	stable	hFOXP2	none	3	7	GPL5104	GSE18142_3
GSM453625	GSE18142	undiff	SH-SY5Y	stable	hFOXP2	none	3	8	GPL5104	GSE18142_3
GSM453626	GSE18142	undiff	SH-SY5Y	stable	hFOXP2	none	3	9	GPL5104	GSE18142_3
GSM453627	GSE18142	undiff	SH-SY5Y	stable	hFOXP2	none	3	10	GPL5104	GSE18142_3
GSM453628	GSE18142	undiff	SH-SY5Y	stable	hFOXP2	none	3	11	GPL5104	GSE18142_3
GSM453629	GSE18142	undiff	SH-SY5Y	stable	hFOXP2	none	3	12	GPL5104	GSE18142_3
GSM369274	GSE14787	undiff	SH-SY5Y	day 2	siCtrl	none	1	1	GPL5104	GSE14787_1
GSM369275	GSE14787	undiff	SH-SY5Y	day 2	siCtrl	none	1	2	GPL5104	GSE14787_1
GSM369276	GSE14787	undiff	SH-SY5Y	day 2	siCtrl	none	1	3	GPL5104	GSE14787_1
GSM369277	GSE14787	undiff	SH-SY5Y	day 4	siCtrl	none	2	1	GPL5104	GSE14787_2
GSM369278	GSE14787	undiff	SH-SY5Y	day 4	siCtrl	none	2	2	GPL5104	GSE14787_2
GSM369279	GSE14787	undiff	SH-SY5Y	day 4	siCtrl	none	2	3	GPL5104	GSE14787_2
GSM369280	GSE14787	undiff	SH-SY5Y	day 2	mir125b	none	3	1	GPL5104	GSE14787_3
GSM369281	GSE14787	undiff	SH-SY5Y	day 2	mir125b	none	3	2	GPL5104	GSE14787_3
GSM369282	GSE14787	undiff	SH-SY5Y	day 2	mir125b	none	3	3	GPL5104	GSE14787_3
GSM369283	GSE14787	undiff	SH-SY5Y	day 4	mir125b	none	4	1	GPL5104	GSE14787_4
GSM369284	GSE14787	undiff	SH-SY5Y	day 4	mir125b	none	4	2	GPL5104	GSE14787_4
GSM369285	GSE14787	undiff	SH-SY5Y	day 4	mir125b	none	4	3	GPL5104	GSE14787_4
GSM369286	GSE14787	differentiating	SH-SY5Y	day 2	siCtrl	RA	5	1	GPL5104	GSE14787_5
GSM369287	GSE14787	differentiating	SH-SY5Y	day 2	siCtrl	RA	5	2	GPL5104	GSE14787_5
GSM369288	GSE14787	differentiating	SH-SY5Y	day 2	siCtrl	RA	5	3	GPL5104	GSE14787_5
GSM369289	GSE14787	differentiating	SH-SY5Y	day 2	mir125b knockdown	RA	6	1	GPL5104	GSE14787_6
GSM369290	GSE14787	differentiating	SH-SY5Y	day 2	mir125b knockdown	RA	6	2	GPL5104	GSE14787_6
GSM369291	GSE14787	differentiating	SH-SY5Y	day 2	mir125b knockdown	RA	6	3	GPL5104	GSE14787_6
GSM369292	GSE14787	differentiating	SH-SY5Y	day 2	mir125b	RA	7	1	GPL5104	GSE14787_7
GSM369293	GSE14787	differentiating	SH-SY5Y	day 2	mir125b	RA	7	2	GPL5104	GSE14787_7
GSM369294	GSE14787	differentiating	SH-SY5Y	day 2	mir125b	RA	7	3	GPL5104	GSE14787_7
GSM369295	GSE14787	differentiating	SH-SY5Y	day 2	mir125b+mir125b knockdown	RA	8	1	GPL5104	GSE14787_8
GSM369296	GSE14787	differentiating	SH-SY5Y	day 2	mir125b+mir125b knockdown	RA	8	2	GPL5104	GSE14787_8
GSM369297	GSE14787	differentiating	SH-SY5Y	day 2	mir125b+mir125b knockdown	RA	8	3	GPL5104	GSE14787_8
