# Supplementary material for: Systems genomics evaluation of the SH-SY5Y neuroblastoma cell line as a model for Parkinson’s disease
Source: BMC Genomics. 2014 Dec 20;15(1):1154. doi: 10.1186/1471-2164-15-1154 (PMC4367834; doi:10.1186/1471-2164-15-1154)
Supplement: Supplementary file 6 — Additional file 6: Abundance of proteins found in the undifferentiated SH-SY5Y cell line. The first column contains the protein identifiers (both UCSC and Ensembl formats) identified by MaxQuant using the modified reference database and the second column, the iBAQ score, gives protein abundance as a mean of three different replicates. (XLSX 165 KB) [file 12864_2014_6889_MOESM6_ESM.xlsx]

## Sheet: Additional File 6 -- to_be_atta
mean iBAQ	Standard Deviation	Protein IDs
93600	42000	CON__A2I7N3;CON__REFSEQ:XP_001252647;CON__A2I7N1;CON__Q9TTE1
646	350	CON__ENSEMBL:ENSBTAP00000007350;CON__P01030
2820000	585000	CON__ENSEMBL:ENSBTAP00000016242;uc001rtm.3;uc001rtl.3;uc002vkt.1;uc010zkz.1;uc021qxn.1;ENSG00000123416|ENST00000550367;ENSG00000127824|ENST00000398989;ENSG00000167553|ENST00000549183;ENSG00000167552|ENST00000552924;ENSG00000123416|ENST00000549870;ENSG00000123416|ENST00000547476;uc002vkv.1;ENSG00000127824|ENST00000456818;ENSG00000167552|ENST00000552597;ENSG00000127824|ENST00000427737;ENSG000001278…
2950	2040	CON__ENSEMBL:ENSBTAP00000018229;CON__Q3MHN5
63800	8410	CON__ENSEMBL:ENSBTAP00000024146;ENSG00000175899|ENST00000318602;uc001qvk.1;uc009zgk.1;ENSG00000175899|ENST00000543436;uc001qvl.3;uc009zgl.3;uc009zgm.1
62000	26300	CON__ENSEMBL:ENSBTAP00000034412
10400	-	CON__Q14533;uc001sab.3;CON__P78385;CON__Q6NT21;uc001saf.2;CON__O43790;uc010snq.2
112000000	26900000	CON__P00761
469000	262000	CON__P01966;ENSG00000206172|ENST00000397797;uc002cft.1
2410000	215000	CON__P02533;ENSG00000186847|ENST00000167586;uc002hxf.2;CON__P19001;CON__Q61782;CON__Q9D312;uc002hvb.2;uc010cxc.3
6010000	1300000	CON__P02538;uc001sam.3;CON__O95678;uc001saj.2;CON__Q8VED5
376000	116000	CON__P02768-1;uc003hgs.4;ENSG00000163631|ENST00000509063;ENSG00000163631|ENST00000401494;uc011cbf.2;ENSG00000163631|ENST00000503124;ENSG00000163631|ENST00000511370;uc003hgw.4;uc011cbe.2;ENSG00000163631|ENST00000441319
1380000	769000	CON__P02769
171000	47400	CON__P02777
49400	13600	CON__P04259
16900	17100	uc009zmk.1;CON__P05787;uc001sbd.2;CON__H-INV:HIT000292931;ENSG00000170421|ENST00000547916;ENSG00000170421|ENST00000546826;CON__Q9H552;ENSG00000259197|ENST00000409686;CON__H-INV:HIT000016045;CON__REFSEQ:XP_092267;ENSG00000170421|ENST00000546900
17800	13200	CON__P06868
114000	27200	CON__P08727;uc002hxd.4;ENSG00000171345|ENST00000455635;CON__Q99456;uc002hvk.2
427000	108000	CON__P08779;uc002hxg.4;uc021txm.1;uc010vwr.1;CON__Q3ZAW8;CON__Q9Z2K1
1570000	768000	CON__P12763;ENSG00000145192|ENST00000273784;uc003fqk.4
15600000	1370000	CON__P13645;ENSG00000186395|ENST00000269576;uc002hvi.3;CON__Q7Z3Y7;uc002hvh.1;CON__Q7Z3Y8;uc002hvg.3;CON__Q148H6;CON__Q2M2I5;uc002hvd.3;CON__Q7Z3Z0;uc002hve.3;CON__P05784;CON__REFSEQ:XP_986630;CON__O76014;CON__Q7Z3Y9;uc002hvf.3;CON__O76013;uc002hwt.3;CON__O76015;uc002hwq.1;CON__A2AB72;uc002hwp.1;CON__Q14532;uc002hwr.3;ENSG00000126337|ENST00000393986;CON__A2A5Y0
15200	-	CON__P13646-1;CON__P35900;uc002hvl.3;CON__Q8IUT8;ENSG00000262045|ENST00000571312;uc002hwm.3;CON__Q6IFU5;uc010cxh.1;CON__Q9C075;uc002hvm.1;CON__O76011;ENSG00000131737|ENST00000394001;ENSG00000262748|ENST00000576522;uc010cxg.3;uc002hvn.1;ENSG00000204889|ENST00000461923;ENSG00000263309|ENST00000581268
841000	141000	CON__P13647;uc001san.3;uc009zmh.3;ENSG00000186081|ENST00000548409;ENSG00000186081|ENST00000549420;ENSG00000186081|ENST00000551188;ENSG00000186081|ENST00000546577
531000	81200	CON__P15497
439000	116000	CON__P34955
3100000	915000	CON__P35527;uc002hxe.4
88900	-	CON__P48668;uc001sal.4
391000	200000	CON__P60712;uc003sot.4;uc003sor.4;ENSG00000075624|ENST00000432588;ENSG00000075624|ENST00000425660;uc002tsn.2;uc002tsk.2;uc002tsl.2;uc010fmy.1;ENSG00000075624|ENST00000443528;ENSG00000075624|ENST00000417101;uc010fmh.2;ENSG00000075624|ENST00000414620;ENSG00000196834|ENST00000451531
2650000	4140000	CON__P62894
62200	17600	CON__Q03247;uc002pab.3
727000	149000	CON__Q04695;uc002hxh.2;CON__Q9QWL7;ENSG00000131885|ENST00000399211;uc010wft.2;ENSG00000131885|ENST00000340966
6720	-	CON__Q0IIK2;CON__Q29443
28500	8350	CON__Q0V8M9;uc003dfv.2;uc011bek.1
12700	-	CON__Q2KIH2
64100	9250	CON__Q32MB2;uc001sas.3;ENSG00000170484|ENST00000549343;CON__Q7RTS7;uc001sap.1;CON__Q6IME9;CON__Q14CN4-1;uc001sar.2;uc010sns.1;ENSG00000170486|ENST00000549979
7720000	1610000	CON__Q3SX09;CON__P02070;ENSG00000223609|ENST00000292901;uc001mah.1;uc001mai.1;uc001maj.1;uc001mal.1;ENSG00000196565|ENST00000380252;ENSG00000223609|ENST00000429817;ENSG00000213931|ENST00000396895
126000	57700	CON__Q3SZV7
619000	64700	CON__Q3ZBS7
2820	1460	CON__Q5D862;uc001ezw.4
6380	3330	CON__Q7Z794;uc001saw.3;ENSG00000189182|ENST00000537195;uc009zmi.3
3020	1270	CON__Q86YZ3;uc001ezt.1
3480	-	uc001ggs.2;uc001ggt.2;ENSG00000000457|ENST00000423670
9050	-	ENSG00000003249|ENST00000568838;uc002fqe.1;ENSG00000003249|ENST00000392973;uc002fqf.1
36500	42200	ENSG00000134287|ENST00000398092;uc001hrs.3;uc001rsr.2;uc003vmb.2;ENSG00000004059|ENST00000415666;uc003dix.4;uc010smc.1;ENSG00000168374|ENST00000463880;ENSG00000134287|ENST00000541236;uc010llb.2;ENSG00000168374|ENST00000486310;ENSG00000168374|ENST00000483848;ENSG00000134287|ENST00000539611;ENSG00000134287|ENST00000545855
477000	97900	uc001bwp.2;ENSG00000004455|ENST00000467905;uc001bwo.2;uc010ohq.2;uc009vud.2;ENSG00000004455|ENST00000487289;ENSG00000004455|ENST00000480134;uc010ohr.2;uc001bwq.2;ENSG00000004455|ENST00000550338
28700	15200	ENSG00000005381|ENST00000340482;uc002ivu.1;ENSG00000005381|ENST00000577220
24000	-	uc002sno.3;ENSG00000005436|ENST00000409857;ENSG00000005436|ENST00000541687;uc002snp.4;uc002snn.3;uc010fft.3;uc010ffs.3;ENSG00000005436|ENST00000442309
1860	1040	uc010qxr.2;NP_001243753.1;uc009ydz.3;uc001lxu.3;ENSG00000005801|ENST00000528410;ENSG00000005801|ENST00000529678;ENSG00000005801|ENST00000534569;ENSG00000005801|ENST00000532539;NP_001243752.1
1530000	500000	ENSG00000007402|ENST00000429770;uc003dap.3;uc003daq.3;ENSG00000007402|ENST00000395083;NP_001005505.1;ENSG00000007402|ENST00000360963;ENSG00000007402|ENST00000423994;ENSG00000007402|ENST00000435965
82500	31700	uc003vdp.3;uc003vdo.3;ENSG00000008282|ENST00000470347
41400	-	ENSG00000011052|ENST00000393185
71300	35500	uc002gph.2;ENSG00000011295|ENST00000486880;ENSG00000011295|ENST00000395886;uc002gpj.3;uc002gpk.4
29900	7100	uc003cpq.3;uc010hjh.3;uc003cpr.3;ENSG00000012223|ENST00000443496;uc003fzr.3;ENSG00000012223|ENST00000431944;ENSG00000012223|ENST00000415180
6110	-	uc003hfr.3;ENSG00000018189|ENST00000502653;uc011cay.2;uc003hfp.4;uc011cax.2;uc003hfq.3;ENSG00000018189|ENST00000536664
17800	2380	uc003mub.3;ENSG00000021355|ENST00000537185
26500	4200	uc003blx.4;uc003blr.4;uc003blv.3;ENSG00000025770|ENST00000522304
6210	1050	uc010ogy.2;uc001bug.3;uc010ogx.2;ENSG00000025800|ENST00000446515
94000	69700	uc003qve.3;ENSG00000026297|ENST00000478180;ENSG00000026297|ENST00000366855;uc003qvf.3;ENSG00000249141|ENST00000507747
107000	-	ENSG00000027001|ENST00000382172;uc001uox.4
0	-	ENSG00000028277|ENST00000526816
171000	77300	ENSG00000032389|ENST00000398659;uc002qxj.2;ENSG00000032389|ENST00000443925;ENSG00000032389|ENST00000444776;ENSG00000032389|ENST00000435721;ENSG00000032389|ENST00000406835;ENSG00000032389|ENST00000455162;ENSG00000032389|ENST00000441271
5540	-	uc003mae.4;ENSG00000040275|ENST00000513941;ENSG00000040275|ENST00000513795;ENSG00000040275|ENST00000508247;ENSG00000040275|ENST00000515224;ENSG00000040275|ENST00000506574;ENSG00000040275|ENST00000512028;ENSG00000040275|ENST00000507232
9200	834	ENSG00000047457|ENST00000264613;uc003ewy.4;uc003ewz.3;ENSG00000047457|ENST00000481169;CON__ENSEMBL:ENSBTAP00000031900;ENSG00000047457|ENST00000494544;uc003ewx.4;uc010hvf.1
176000	20900	ENSG00000047849|ENST00000426837;uc003csb.2;uc003csc.3;uc003csf.3;uc011bbf.1;ENSG00000047849|ENST00000383737;ENSG00000047849|ENST00000264724;uc003csa.3;ENSG00000047849|ENST00000429422;uc011bbe.1;ENSG00000047849|ENST00000420772;uc003csd.2;ENSG00000047849|ENST00000383736;ENSG00000047849|ENST00000335271;uc003crx.2;ENSG00000047849|ENST00000423088;uc003csg.3;ENSG00000047849|ENST00000441748;uc003crw.2
12600	-	ENSG00000053501|ENST00000263897;ENSG00000053501|ENST00000445667;uc002nfo.2
859000	181000	uc001bzx.3;ENSG00000054116|ENST00000373163;ENSG00000054116|ENST00000373159
183000	53100	uc001aym.4;ENSG00000055070|ENST00000471507;uc001ayi.4;uc001ayk.4;uc010ocb.1
21500	28300	ENSG00000055163|ENST00000318218;ENSG00000055163|ENST00000347377;uc021ygm.1;uc011ddn.2;ENSG00000055163|ENST00000541131;uc003lwt.3;uc011ddo.2;uc011ddp.2;ENSG00000055163|ENST00000435847;uc001yus.3;uc010aya.1;uc001yuu.3;ENSG00000055163|ENST00000442283;ENSG00000068793|ENST00000557859
38400	10600	ENSG00000063177|ENST00000084795;uc002pjq.1;ENSG00000063177|ENST00000546623;ENSG00000063177|ENST00000549273;ENSG00000063177|ENST00000552588;ENSG00000063177|ENST00000550973
20800	12000	uc002ioz.4;ENSG00000064300|ENST00000504201
30200	17700	uc001vne.3;ENSG00000065150|ENST00000357602;uc001vnf.1;ENSG00000065150|ENST00000469360;uc010til.1;ENSG00000065150|ENST00000539640;uc010tik.1;uc001vng.1;ENSG00000065150|ENST00000475420;uc003zjr.3;ENSG00000065150|ENST00000403772;ENSG00000065150|ENST00000473582;ENSG00000065150|ENST00000460070;ENSG00000065150|ENST00000497270;uc011lmf.2;ENSG00000065150|ENST00000480641;ENSG00000065150|ENST00000471898
717000	330000	ENSG00000065609|ENST00000428679;uc003pka.3;ENSG00000065609|ENST00000195649;uc003pkc.3;uc003pkd.3;uc003pkb.3;NP_001243647.1;ENSG00000065609|ENST00000521931;ENSG00000065609|ENST00000519779;ENSG00000065609|ENST00000518309;ENSG00000065609|ENST00000369690;uc011dzd.2;ENSG00000065609|ENST00000522248;ENSG00000065609|ENST00000523484;ENSG00000065609|ENST00000523448;uc001pbm.3;uc001pbn.3;ENSG00000073921|ENS…
586000	128000	uc001ina.1;uc001imx.1;ENSG00000065809|ENST00000452706;ENSG00000065809|ENST00000489100;ENSG00000065809|ENST00000494865;ENSG00000065809|ENST00000475786;ENSG00000065809|ENST00000488576;ENSG00000065809|ENST00000442012;ENSG00000065809|ENST00000482277;ENSG00000065809|ENST00000472095;ENSG00000065809|ENST00000481209
319000	164000	ENSG00000066427|ENST00000545170;uc021rzo.1;uc001yac.4;ENSG00000066427|ENST00000429774;uc010aug.3;uc021sae.1;uc021sab.1;uc001yad.4;uc021ryx.1;uc021rzv.1;ENSG00000066427|ENST00000555381;uc021sah.1;uc021ryu.1;ENSG00000066427|ENST00000553491;uc021san.1;uc021sao.1;uc021sak.1;ENSG00000066427|ENST00000506466;ENSG00000066427|ENST00000554673;ENSG00000066427|ENST00000556898;uc021rza.1;ENSG00000066427|ENST0…
30300	19600	ENSG00000066654|ENST00000431224;uc002dhp.3;uc010vaz.2;ENSG00000066654|ENST00000565248
105000	63700	ENSG00000067064|ENST00000429642
38100	-	ENSG00000155366|ENST00000484054;ENSG00000155366|ENST00000369636;uc001ecp.1;uc003cwu.3;ENSG00000155366|ENST00000425265;ENSG00000067560|ENST00000422781;ENSG00000155366|ENST00000534717;ENSG00000067560|ENST00000445425;ENSG00000155366|ENST00000436685;ENSG00000155366|ENST00000414971;ENSG00000067560|ENST00000454011;ENSG00000067560|ENST00000431929;ENSG00000155366|ENST00000468093;uc002rdv.3
3680	2680	uc004dly.1;ENSG00000068400|ENST00000376444;uc004dma.3;ENSG00000068400|ENST00000376425;uc004dlz.3
6930	1470	uc002ojt.2;uc002ojv.2;uc002ojs.2;uc010egi.2;ENSG00000068903|ENST00000358931;ENSG00000068903|ENST00000414941;uc010egh.2;ENSG00000068903|ENST00000407552;ENSG00000068903|ENST00000381766;ENSG00000068903|ENST00000420440;ENSG00000068903|ENST00000437828;ENSG00000068903|ENST00000447739;ENSG00000068903|ENST00000423526;ENSG00000068903|ENST00000451193
283000	38600	ENSG00000070081|ENST00000323688;ENSG00000070081|ENST00000529010;uc001mmw.3;ENSG00000070081|ENST00000533773;uc009ygz.3;uc001mmv.1;uc001mms.1;uc001mmt.1;ENSG00000070081|ENST00000530527;ENSG00000070081|ENST00000529313;ENSG00000070081|ENST00000533926;uc009ygy.1;ENSG00000070081|ENST00000526120;ENSG00000070081|ENST00000527580;ENSG00000070081|ENST00000527735
2650	31.5	uc002fur.3;ENSG00000070444|ENST00000575394
17900	19900	ENSG00000070814|ENST00000451292;ENSG00000070814|ENST00000377797;ENSG00000070814|ENST00000513346;uc003lry.3;uc011dch.2;uc003lrz.3;ENSG00000070814|ENST00000427724;uc003lrx.3;uc003lsa.3;uc003lrw.3;uc011dci.1
13200	14500	uc010yvu.1;uc010fiu.1;uc002taq.4;uc002tar.4;uc010yvv.1;ENSG00000071082|ENST00000456292;ENSG00000071082|ENST00000441435;ENSG00000071082|ENST00000409000
8060	1690	uc003tyu.3;uc003tyt.3;uc003tyv.3;uc003tyw.1;ENSG00000071462|ENST00000442099
5480	1550	ENSG00000072110|ENST00000538545;uc001xkm.3;uc002oja.2;uc001xkl.3;uc001xkn.3;uc010ttb.2;uc021uug.1;uc010ttc.2;ENSG00000130402|ENST00000424234;uc001xkk.3;ENSG00000130402|ENST00000440400;ENSG00000072110|ENST00000544964;ENSG00000072110|ENST00000555075;ENSG00000072110|ENST00000553290;uc010egc.2;uc001xko.1;uc010ttd.1;ENSG00000072110|ENST00000555616
88700	76300	ENSG00000072864|ENST00000396353;uc002ddt.1;uc010uzy.2;ENSG00000072864|ENST00000574109;ENSG00000072864|ENST00000576502;ENSG00000072864|ENST00000572967;ENSG00000072864|ENST00000577101;ENSG00000072864|ENST00000573694;ENSG00000166579|ENST00000299734;uc002glj.3;uc002gli.3;ENSG00000166579|ENST00000380025;ENSG00000072864|ENST00000570727;ENSG00000072864|ENST00000572756;ENSG00000166579|ENST00000582277;ENS…
13400	10500	uc011mzr.2;uc004fmb.4;ENSG00000073009|ENST00000455588;ENSG00000073009|ENST00000470142;ENSG00000073009|ENST00000393549;ENSG00000073009|ENST00000263518;ENSG00000073009|ENST00000424839;uc022cij.1;uc011mzs.2;ENSG00000073009|ENST00000440286;uc022cii.1
29900	-	uc001ugp.3;uc001ugo.4;ENSG00000073060|ENST00000540495;ENSG00000073060|ENST00000541205;uc001ugm.4;uc001ugn.4;ENSG00000073060|ENST00000544327;uc010tbd.2;ENSG00000073060|ENST00000376788
337000	69400	uc001oyk.3;ENSG00000074201|ENST00000263309;ENSG00000074201|ENST00000525064;ENSG00000074201|ENST00000532069;ENSG00000074201|ENST00000527133
48400	36200	ENSG00000075131|ENST00000261881;uc002apr.2;uc010ujn.1
18600000	3720000	uc003ujq.1;uc003ujr.1;ENSG00000075142|ENST00000490437;NP_001243820.1;uc011khh.1;uc010lej.1;uc011khg.1
14700	-	uc001tfo.3;uc001tfm.3;ENSG00000075415|ENST00000548847;uc001tfs.3;uc001tfq.3
80300	18900	uc010gzz.3;ENSG00000077942|ENST00000262722;uc003bgh.3;ENSG00000077942|ENST00000327858;ENSG00000077942|ENST00000348697;uc003bgj.1;ENSG00000077942|ENST00000442170;uc003bgi.1;ENSG00000077942|ENST00000340923;uc003bgg.1;CON__ENSEMBL:ENSBTAP00000016046;ENSG00000077942|ENST00000411478;ENSG00000077942|ENST00000455233;ENSG00000077942|ENST00000454279;ENSG00000077942|ENST00000450975;ENSG00000077942|ENST0000…
35400	34900	uc001aif.3;uc003uwb.3;ENSG00000172354|ENST00000424361;ENSG00000172354|ENST00000451587;ENSG00000172354|ENST00000431068;ENSG00000078369|ENST00000434686;ENSG00000078369|ENST00000439272;ENSG00000172354|ENST00000412215;ENSG00000078369|ENST00000437146;uc003fjv.4;uc001qrd.3;uc009zfe.3;uc001qrc.3;ENSG00000111664|ENST00000537035;ENSG00000111664|ENST00000541257;ENSG00000111664|ENST00000541978
994000	203000	uc003qdg.2;ENSG00000079950|ENST00000367937;uc011ech.1
3920	2960	uc002dze.1;ENSG00000080603|ENST00000395059;ENSG00000080603|ENST00000344771;ENSG00000080603|ENST00000380361;uc002dzg.1;uc021tgn.1
238000	88100	uc001xnr.3;uc001xnv.3;ENSG00000080815|ENST00000406768
47700	24400	uc003dst.3;uc003dsp.3;ENSG00000080822|ENST00000513452;ENSG00000080822|ENST00000502299;ENSG00000080822|ENST00000508902;ENSG00000080822|ENST00000511667;ENSG00000080822|ENST00000514537;ENSG00000080822|ENST00000507874;uc003dso.2;ENSG00000080822|ENST00000515620;ENSG00000080822|ENST00000507944;ENSG00000080822|ENST00000508659;ENSG00000080822|ENST00000506885;ENSG00000080822|ENST00000508071;ENSG0000008082…
101000	29100	ENSG00000080845|ENST00000339266;uc002xff.3;uc002xfh.3;uc002xfg.3;uc002xfi.3
24600	2130	uc003epa.4;ENSG00000081307|ENST00000493720;uc010htr.3;ENSG00000081307|ENST00000473651;ENSG00000081307|ENST00000464068
13000	-	uc001cds.2;ENSG00000084072|ENST00000372835;uc001cdt.2;uc010oiy.2;uc001cdx.2
2310000	1080000	ENSG00000085063|ENST00000534312;uc001mus.4;ENSG00000085063|ENST00000527926;ENSG00000085063|ENST00000533181
156000	33200	ENSG00000085872|ENST00000198939;uc002nei.1;uc010xpg.1;uc002nej.3
55700	36100	ENSG00000086289|ENST00000559325;uc003tfp.3;uc010kxh.3;ENSG00000086289|ENST00000476620;uc003tfq.3
4970000	1240000	uc002plf.1;uc002plk.3;uc002plj.3;ENSG00000087088|ENST00000356483;uc002plg.1;uc002pll.3;uc002plh.1;uc002plm.3
39000	-	ENSG00000087088|ENST00000506183
25000	4720	uc003gfq.3;uc003gfr.3;ENSG00000087274|ENST00000503455;uc003gfo.3;ENSG00000087274|ENST00000513328;uc003gfp.3;ENSG00000087274|ENST00000514940;uc003gfs.3
25300	-	uc002xzw.3;ENSG00000087460|ENST00000371102;uc002kqc.2;uc021wfo.1;uc021wfn.1;uc010dkz.2;uc021wfp.1;uc002yaa.3;uc003cyq.1;uc001dxz.2;uc001dya.3;uc002eit.4;uc002eiu.4;uc003uhb.1;uc011kgu.2;uc003cym.2;ENSG00000087460|ENST00000450130;ENSG00000087460|ENST00000349036;ENSG00000087460|ENST00000423897;ENSG00000087460|ENST00000371081;ENSG00000087460|ENST00000338783
76000	32500	uc003dar.3;uc010hlo.3;ENSG00000088543|ENST00000422619
3760000	535000	ENSG00000088833|ENST00000350991;NP_001193665.1;uc002wfc.3;uc002wfe.3;ENSG00000088833|ENST00000381653;ENSG00000088833|ENST00000381658;uc021vzq.1;ENSG00000088833|ENST00000555568
33100	34900	uc001txp.3;ENSG00000089157|ENST00000546989;uc001txr.3;ENSG00000089157|ENST00000550856;ENSG00000089157|ENST00000547211;ENSG00000089157|ENST00000547173;ENSG00000089157|ENST00000547191;ENSG00000089157|ENST00000552292
4030	-	uc001txv.3;uc001txt.3;ENSG00000089159|ENST00000536957;uc001txy.3;uc001txx.3
33700	25800	ENSG00000090520|ENST00000538831
4460	-	uc010lji.3;uc003vcx.3;ENSG00000091127|ENST00000481939
44300	12900	uc003vpi.3;ENSG00000091732|ENST00000481503;ENSG00000091732|ENST00000311873;ENSG00000091732|ENST00000360708;uc010lma.3;ENSG00000091732|ENST00000480193;ENSG00000091732|ENST00000484432;ENSG00000091732|ENST00000467642;ENSG00000091732|ENST00000470651;ENSG00000091732|ENST00000483827
250000	66100	uc001vzy.3;ENSG00000092199|ENST00000555309;uc001vzw.3;ENSG00000092199|ENST00000555914;uc001wae.3;ENSG00000092199|ENST00000554383;uc001wac.3;ENSG00000092199|ENST00000556513;ENSG00000092199|ENST00000555215;ENSG00000092199|ENST00000555137;uc009vno.2;uc010obf.2;uc010obg.2;uc001wad.3;ENSG00000092199|ENST00000557442;ENSG00000092199|ENST00000554891;ENSG00000092199|ENST00000556226;ENSG00000092199|ENST000…
2780	1110	ENSG00000092200|ENST00000206660;uc001wag.3;ENSG00000092200|ENST00000557771;ENSG00000092200|ENST00000556336;uc001wah.3;uc001wai.3;ENSG00000092200|ENST00000557351
91700	3510	uc001wuq.3;uc001wus.3;uc001wur.3;ENSG00000092208|ENST00000534684;ENSG00000092208|ENST00000525153;ENSG00000092208|ENST00000527381
86700	24400	uc001zpz.2;uc001zqa.2;ENSG00000092531|ENST00000564153;ENSG00000092531|ENST00000561526;ENSG00000092531|ENST00000568859;ENSG00000092531|ENST00000567094;ENSG00000092531|ENST00000563830;ENSG00000092531|ENST00000568841;ENSG00000092531|ENST00000566327;ENSG00000092531|ENST00000563873
3040000	709000	uc010sqd.2;ENSG00000092841|ENST00000547408;ENSG00000092841|ENST00000293422;ENSG00000092841|ENST00000348108;uc001sjw.2;uc001sjx.2;ENSG00000092841|ENST00000551589;ENSG00000092841|ENST00000553056;ENSG00000092841|ENST00000549392;ENSG00000092841|ENST00000548400;uc010sqe.2;ENSG00000092841|ENST00000549566;ENSG00000092841|ENST00000548580;ENSG00000092841|ENST00000546845;ENSG00000092841|ENST00000549017
33200	29400	uc002zqu.3;ENSG00000093010|ENST00000412786;NP_009294.1;uc021wlm.1;ENSG00000093010|ENST00000207636;ENSG00000093010|ENST00000428707
2980000	853000	uc001sfh.4;ENSG00000094916|ENST00000550489;ENSG00000094916|ENST00000552562
13200	5060	uc004bko.3;uc011lye.2;ENSG00000095261|ENST00000476949
111000	53300	ENSG00000099385|ENST00000572628;uc021tgq.1;uc002dzv.3
86800	39400	ENSG00000099625|ENST00000382477;uc002lrm.2
18400	12500	ENSG00000099984|ENST00000215780;uc002zyw.4;uc002zyx.4;uc002zzc.4;uc002zze.4;ENSG00000184674|ENST00000418883;ENSG00000184674|ENST00000458231;ENSG00000184674|ENST00000417870;ENSG00000184674|ENST00000447865;ENSG00000184674|ENST00000426209;ENSG00000184674|ENST00000417831;ENSG00000184674|ENST00000417489
17300	19500	uc002zvp.2;uc011aik.2;ENSG00000100034|ENST00000407142;uc002zvq.3;ENSG00000100034|ENST00000445205
353000	70500	uc003acb.3;uc003acc.3;uc011akc.2;uc011akd.2;ENSG00000100095|ENST00000402979;uc003acf.1;uc003acd.3;uc003ace.3;ENSG00000100095|ENST00000403121;uc010gvc.1;ENSG00000100095|ENST00000411842
7720	1040	uc011aps.2;uc003bcz.3;uc021wqn.1;ENSG00000100243|ENST00000438270;ENSG00000100243|ENST00000414587
62400	12400	uc003awj.3;ENSG00000100246|ENST00000406199
187000	68500	uc021wsd.1;ENSG00000100299|ENST00000547307;uc003bna.4;uc010hbf.3
175000	82700	ENSG00000100320|ENST00000438146;uc003aon.4;uc003aoo.4;uc003aoj.4;uc003aol.4;uc003aom.4;ENSG00000100320|ENST00000397303;ENSG00000078328|ENST00000547372;uc010uxz.1;uc002cyy.2;ENSG00000078328|ENST00000340209;uc002cys.2;uc002cyw.2;uc002cyx.2;uc010uyc.1;ENSG00000078328|ENST00000552089;uc002cyt.2;uc003aoh.4;uc010gwu.3;uc003aok.4;uc010buf.1;uc002cyr.1;ENSG00000078328|ENST00000551752;ENSG00000078328|ENST…
132000	-	uc003axq.4;uc003axo.4;ENSG00000100321|ENST00000406293;ENSG00000100321|ENST00000415332;ENSG00000100321|ENST00000216155
43500	14400	uc003apv.2;uc003apu.2;ENSG00000100360|ENST00000417951;uc021won.1;ENSG00000100360|ENST00000415653
10200	1150	uc010tvn.1;uc001xuf.3;ENSG00000100603|ENST00000554324
75600	26000	ENSG00000100813|ENST00000262710;uc001wit.4;ENSG00000100813|ENST00000555053;uc010akg.3;ENSG00000100813|ENST00000457657;uc010tnj.2;uc001wis.4;uc001wir.4;uc001wip.4;ENSG00000100813|ENST00000557515;ENSG00000100813|ENST00000555566
36800	24700	uc001xzy.3;uc010auf.2;ENSG00000100815|ENST00000554357
36000	10100	uc001wmi.3;ENSG00000100908|ENST00000560403
705000	328000	ENSG00000101079|ENST00000373803;uc002xfw.3;uc002xfx.3;uc010zvq.2;ENSG00000101079|ENST00000540765;uc010zvr.2;ENSG00000101079|ENST00000422536
85300	17700	uc002yel.3;uc002yem.3;uc011aas.1;ENSG00000101199|ENST00000547204;ENSG00000101199|ENST00000549047;uc002yen.3;uc011aat.1;ENSG00000101199|ENST00000518601;ENSG00000101199|ENST00000522403;ENSG00000101199|ENST00000523460;ENSG00000101199|ENST00000550188
371000	198000	uc004enp.2;ENSG00000101843|ENST00000340200;ENSG00000101843|ENST00000372295;uc004enq.2;uc010nph.2;ENSG00000101843|ENST00000372296
108000	48800	uc004fkl.3;ENSG00000102119|ENST00000369835;ENSG00000102119|ENST00000428228
36200	7920	uc004dag.3;NP_001245352.1;ENSG00000102172|ENST00000415881;ENSG00000102172|ENST00000457085;uc011mjq.2
219000	87700	ENSG00000102178|ENST00000369653;uc004flo.3;ENSG00000102178|ENST00000417913
110000	56500	ENSG00000103018|ENST00000512062;ENSG00000103018|ENST00000561792;ENSG00000103018|ENST00000515314
30600	10900	uc002fid.3;ENSG00000103187|ENST00000564057
852000	621000	uc002clh.1;uc002clc.2;ENSG00000103275|ENST00000567074;uc002cle.2;ENSG00000103275|ENST00000566775;ENSG00000103275|ENST00000567383
546000	35200	ENSG00000103353|ENST00000219638;uc002dlv.3;ENSG00000103353|ENST00000567212;ENSG00000103353|ENST00000567264
28700	26300	uc002dtx.3;uc002dty.3;uc010vdx.2;ENSG00000103495|ENST00000567444;uc002dtz.1;ENSG00000103495|ENST00000568411;ENSG00000103495|ENST00000562337;ENSG00000103495|ENST00000563012;uc002ivf.1;ENSG00000136451|ENST00000584396;uc010dcn.1;ENSG00000103495|ENST00000568282;ENSG00000103495|ENST00000562594;ENSG00000103495|ENST00000562557;ENSG00000103495|ENST00000568544;ENSG00000103495|ENST00000569978
3380000	486000	uc002avv.1;uc002avu.1;uc010ulb.1;ENSG00000103855|ENST00000537340;uc010bjd.1;uc002avw.1;ENSG00000103855|ENST00000561176;ENSG00000103855|ENST00000560786;ENSG00000103855|ENST00000559073;ENSG00000103855|ENST00000558689;ENSG00000103855|ENST00000567189
71000	-	ENSG00000103855|ENST00000561260
43600	10700	ENSG00000104177|ENST00000324324;uc001zwi.4;uc001zwj.4;ENSG00000104177|ENST00000558395;ENSG00000104177|ENST00000561351;uc001zwl.3;uc001zwh.4;uc001zwg.4;ENSG00000104177|ENST00000560172
269000	85400	uc022awk.1;uc003ybj.3;ENSG00000104435|ENST00000518491
1400000	167000	uc003yyq.2;ENSG00000104529|ENST00000423316;uc003yyt.3;uc011lki.2;ENSG00000104529|ENST00000534380;uc003yyp.2;uc003yyv.3;ENSG00000104529|ENST00000530191;ENSG00000104529|ENST00000531218;ENSG00000104529|ENST00000533494;ENSG00000104529|ENST00000530445;uc011lkl.2;ENSG00000104529|ENST00000531621;ENSG00000104529|ENST00000530616;ENSG00000104529|ENST00000534377;ENSG00000104529|ENST00000533749;ENSG000001045…
16700	12900	uc003xed.4;ENSG00000104722|ENST00000437366;uc011lac.1;uc010lue.3
59500	14800	uc002ojw.3;uc002ojy.3;uc002ojx.3;uc010egk.2;ENSG00000104825|ENST00000576510;ENSG00000104825|ENST00000575359
47700	12800	uc021upq.1;ENSG00000104915|ENST00000440593;ENSG00000104915|ENST00000343587;uc002mwo.3;uc002mwn.3
360000	97000	ENSG00000105393|ENST00000447614;uc002nfu.3;uc010xpl.1
78900	1670	ENSG00000105854|ENST00000536183;uc003unv.3;uc003unu.3;uc003unw.3
53200	7290	uc003spo.3;ENSG00000106305|ENST00000395236;ENSG00000106305|ENST00000400479
1650000	423000	ENSG00000106554|ENST00000448878;uc022alw.1;uc003vre.3;ENSG00000106554|ENST00000423635;uc011kpn.1;ENSG00000106554|ENST00000457942
59900	11500	ENSG00000106992|ENST00000223836;uc004bsm.4;ENSG00000106992|ENST00000413016;ENSG00000106992|ENST00000550143
21500	9340	uc003zio.3;ENSG00000106993|ENST00000381858
26900	-	ENSG00000107262|ENST00000472232;uc003zsj.3;NP_001165886.1;uc003zsi.3;ENSG00000107262|ENST00000379700;ENSG00000107262|ENST00000473781
5890	-	uc010moy.1;ENSG00000107372|ENST00000376956
7050	-	uc010qpx.2;uc001ksp.3;ENSG00000107819|ENST00000393459
84700	80400	uc001kyp.2;uc009xxt.2;ENSG00000108039|ENST00000369680;uc001kyq.2;uc010qrb.2;ENSG00000108039|ENST00000403138;ENSG00000108039|ENST00000423625;uc010qra.1
12000000	4380000	uc002ind.4;ENSG00000108468|ENST00000581003;ENSG00000108468|ENST00000402583;ENSG00000108468|ENST00000444685
155000	106000	uc002fzs.3;uc002fzu.3;ENSG00000108523|ENST00000576229;uc002fzw.2;ENSG00000108523|ENST00000575400;ENSG00000108523|ENST00000572382;uc002fzy.3;ENSG00000108523|ENST00000573404;ENSG00000108523|ENST00000576452;ENSG00000108523|ENST00000570328
27800	3210	ENSG00000108666|ENST00000225805;uc002hhg.3;ENSG00000108666|ENST00000583774;ENSG00000108666|ENST00000583221
15900	3340	uc002hav.1;ENSG00000109083|ENST00000578122;ENSG00000109083|ENST00000578985;uc002haw.1;ENSG00000109083|ENST00000579419
6170	-	uc010was.1;uc010wat.1;ENSG00000109113|ENST00000436730;uc010wav.1;ENSG00000109113|ENST00000395242;uc002hce.2;uc002hcg.2;uc010wau.1;ENSG00000109113|ENST00000353676;ENSG00000109113|ENST00000422279
437000	109000	ENSG00000109861|ENST00000227266;uc001pck.4;uc001pcl.4;ENSG00000109861|ENST00000527018;uc001pcn.4;uc001pcm.4
7860	-	ENSG00000110075|ENST00000393799;uc001onv.3;uc001onw.3;uc001onx.3;uc001ony.4;ENSG00000110075|ENST00000527403;ENSG00000110075|ENST00000265637;uc001onu.3;uc010rqc.2;ENSG00000110075|ENST00000534190;uc010rqd.2;uc001ooa.3;uc009ysh.3;uc001onz.3
14500	1490	uc001mvt.3;uc010rep.2;uc010req.2;ENSG00000110435|ENST00000526309
207000	170000	ENSG00000110651|ENST00000381036;ENSG00000110651|ENST00000481687;uc001lwf.1;ENSG00000110651|ENST00000527343;ENSG00000110651|ENST00000464784;ENSG00000110651|ENST00000492252;ENSG00000110651|ENST00000492627
1230000	110000	uc001mmk.2;ENSG00000110696|ENST00000528634;ENSG00000110696|ENST00000422258;ENSG00000110696|ENST00000524439;ENSG00000110696|ENST00000525684
2570000	560000	uc001onc.3;ENSG00000110717|ENST00000526339;ENSG00000110717|ENST00000525419;uc010rpz.2;ENSG00000110717|ENST00000453471;ENSG00000110717|ENST00000525628;ENSG00000110717|ENST00000524810
84400	16700	uc001ubl.3;ENSG00000110801|ENST00000261817;ENSG00000110801|ENST00000537407;ENSG00000110801|ENST00000340175;ENSG00000110801|ENST00000543699;ENSG00000110801|ENST00000538613;ENSG00000110801|ENST00000540962;NP_001248329.1;ENSG00000110801|ENST00000544724;ENSG00000110801|ENST00000535293
67000	24900	uc001tyy.1;ENSG00000110917|ENST00000545525;ENSG00000110917|ENST00000412616
12600	-	uc001qyq.2;ENSG00000111196|ENST00000381881;uc001cvf.2;uc010ont.2;ENSG00000111196|ENST00000539554;ENSG00000111196|ENST00000544850;ENSG00000111196|ENST00000545236
9430	9340	uc001tst.3;uc010syi.2;ENSG00000111275|ENST00000552234;ENSG00000111275|ENST00000553044;ENSG00000257767|ENST00000546840
386000	297000	uc001ueq.3;ENSG00000111328|ENST00000535979;ENSG00000111328|ENST00000535796;uc001oma.3;ENSG00000167797|ENST00000531506
5040000	1300000	ENSG00000111481|ENST00000552218;uc001sfs.1;uc009znm.1;ENSG00000111481|ENST00000551779;ENSG00000111481|ENST00000552362;ENSG00000111481|ENST00000549116;ENSG00000111481|ENST00000551962;ENSG00000111481|ENST00000552848;uc010sot.1;ENSG00000111481|ENST00000550713;ENSG00000111481|ENST00000550171;ENSG00000111481|ENST00000553231;uc001sft.2;ENSG00000111481|ENST00000548753
9140	899	uc001svv.3;ENSG00000111596|ENST00000548159;uc009zrp.3;ENSG00000111596|ENST00000552231;ENSG00000111596|ENST00000552915;ENSG00000111596|ENST00000550160;ENSG00000111596|ENST00000550155;ENSG00000111596|ENST00000552483;ENSG00000111596|ENST00000549947
20600	9540	ENSG00000111642|ENST00000309577;uc001qpp.3;uc001qpo.3;uc001qpn.3;uc001amb.2;uc001alz.2;ENSG00000116254|ENST00000378006
46000	11100	uc001qrg.2;ENSG00000111665|ENST00000229265;uc001qre.2;ENSG00000111665|ENST00000540683
492000	170000	ENSG00000111780|ENST00000551806;uc010szi.2;ENSG00000257218|ENST00000548171;ENSG00000257218|ENST00000229384
281000	118000	uc003qaa.1;ENSG00000111906|ENST00000318787
568000	244000	uc003qsg.3;ENSG00000112096|ENST00000546087;ENSG00000112096|ENST00000545162;uc003qsh.3;ENSG00000112096|ENST00000535561;ENSG00000112096|ENST00000537657;ENSG00000112096|ENST00000401980;uc011efu.1
74200	23400	uc003pdr.3;uc011dxo.2;ENSG00000112208|ENST00000438730
276000	148000	uc021ymn.1;ENSG00000112312|ENST00000378054;ENSG00000112312|ENST00000378059;ENSG00000112312|ENST00000476555
45500	13800	uc003qui.3;uc003quj.3;uc003quf.3;uc003que.3;uc003qug.3;uc003quh.3;ENSG00000112531|ENST00000544823;ENSG00000112531|ENST00000537041;ENSG00000112531|ENST00000537883;ENSG00000112531|ENST00000544361;ENSG00000112531|ENST00000544436;ENSG00000112531|ENST00000537124
8790	4160	uc011dve.1;uc003oub.1;uc003ouc.1;ENSG00000112655|ENST00000230418;uc003oud.1;uc003oue.1;uc003oua.3;ENSG00000112655|ENST00000470019;ENSG00000112655|ENST00000476760
664000	200000	ENSG00000112667|ENST00000509253;uc003ouo.3;uc003oup.3
1340000	330000	uc003phv.2;ENSG00000112695|ENST00000377978;ENSG00000112695|ENST00000509698;ENSG00000112695|ENST00000230459;ENSG00000112695|ENST00000460985
26400	32600	uc003phw.2;uc003phx.2;ENSG00000112697|ENST00000370050;uc001xfl.3
35000	-	uc011cse.2;uc003kbz.4;ENSG00000113048|ENST00000522095
4940000	1250000	uc003lff.1;ENSG00000113068|ENST00000524074;ENSG00000113068|ENST00000510217
10900	5940	uc003kud.2;ENSG00000113368|ENST00000395354;uc011cxb.2
269000	189000	uc003lac.1;ENSG00000113621|ENST00000508779;ENSG00000113621|ENST00000546290;ENSG00000113621|ENST00000509954;ENSG00000113621|ENST00000508810;ENSG00000113621|ENST00000506916
1270000	276000	ENSG00000113758|ENST00000393565;ENSG00000113758|ENST00000309007;uc003mgy.2;ENSG00000113758|ENST00000292385;uc003mgx.2;uc010jkn.1;uc003mgz.1;ENSG00000113758|ENST00000477391;uc011dga.1;ENSG00000113758|ENST00000512501;ENSG00000113758|ENST00000514833;ENSG00000113758|ENST00000506117
47800	38800	uc003eez.3;ENSG00000114023|ENST00000232125;uc011bjq.1
1020000	206000	uc003eti.2;uc011bmy.2;uc011bmx.2;ENSG00000114115|ENST00000487424
23800	4170	uc003fex.3;ENSG00000114209|ENST00000475915;ENSG00000114209|ENST00000471885;ENSG00000114209|ENST00000492396;ENSG00000114209|ENST00000462725;ENSG00000114209|ENST00000492139;ENSG00000114209|ENST00000479121
7600	25.3	uc003dlf.3;ENSG00000114405|ENST00000465142
238000	26200	uc003fnw.3;uc010hxx.3;ENSG00000114867|ENST00000342981;uc003fnv.4;ENSG00000114867|ENST00000319274;uc003fnp.3;ENSG00000114867|ENST00000411531;uc003fns.3;ENSG00000114867|ENST00000427845;ENSG00000114867|ENST00000392537;uc003fnq.3;ENSG00000114867|ENST00000421110;ENSG00000114867|ENST00000450424;ENSG00000114867|ENST00000441154;uc003fnr.3;uc003fno.2;ENSG00000114867|ENST00000426123;uc010hxw.2;ENSG00000114…
7790	4240	ENSG00000115216|ENST00000379863;uc002rko.3;uc002rkr.3
1250000	325000	uc002ubh.2;uc010zcq.1;ENSG00000115221|ENST00000409967
889000	249000	uc002ucg.3;ENSG00000115271|ENST00000233612;ENSG00000115271|ENST00000414723;ENSG00000115271|ENST00000453113
12900	10300	uc002smi.1;uc002smk.1;uc002sml.1;ENSG00000115317|ENST00000437202;uc002smj.1
411000	22800	uc021vwn.1;ENSG00000115457|ENST00000233809;uc010zju.2;ENSG00000115457|ENST00000456764;ENSG00000115457|ENST00000434997
15900	350	ENSG00000115526|ENST00000542617;uc002tam.3
14200	15200	uc002rqz.3;ENSG00000115875|ENST00000409276;uc010ynp.2;ENSG00000115875|ENST00000425941;ENSG00000115875|ENST00000431066
577000	114000	ENSG00000115884|ENST00000254351;uc002rdo.1;ENSG00000115884|ENST00000429035;uc010exv.3
332000	281000	uc002ujl.3;uc010fqu.3;ENSG00000115966|ENST00000417080;ENSG00000115966|ENST00000409437;ENSG00000115966|ENST00000538946;ENSG00000115966|ENST00000435004;ENSG00000115966|ENST00000542046;ENSG00000115966|ENST00000421438;ENSG00000115966|ENST00000487334;uc002ujy.1;uc010fqv.3;uc002ujm.3;uc002ujw.1;uc002ujv.3;ENSG00000115966|ENST00000437522;uc003szq.3;uc003szr.3;uc003szo.3;ENSG00000146592|ENST00000424599
24200	23300	uc002sgn.4;uc010yqu.2;uc010fdo.3;ENSG00000116005|ENST00000545138
720000	413000	ENSG00000116030|ENST00000409368;uc002uyz.1;ENSG00000116030|ENST00000409712;uc002uza.1;ENSG00000116030|ENST00000409498;ENSG00000116030|ENST00000409181
26100	5090	ENSG00000116670|ENST00000376672;uc001asp.3;ENSG00000116670|ENST00000445656;ENSG00000116670|ENST00000376664;ENSG00000116670|ENST00000456915;ENSG00000116670|ENST00000376655
908000	178000	ENSG00000116750|ENST00000367450;ENSG00000116750|ENST00000367451;uc001gsm.3;uc001gso.3;uc001gsp.3;uc001gsq.3;ENSG00000116750|ENST00000421683;ENSG00000116750|ENST00000420791;uc010pox.2;uc010pow.1;ENSG00000116750|ENST00000443327;ENSG00000116750|ENST00000449480;ENSG00000116750|ENST00000416915
20600	99.1	uc001des.3;uc001det.3;uc001deu.2;ENSG00000116754|ENST00000395136;uc009wbi.3;uc010oqo.1;ENSG00000116754|ENST00000436161;uc009wbj.1
139000	69300	ENSG00000117114|ENST00000370717;ENSG00000117114|ENST00000370723;ENSG00000117114|ENST00000370728;ENSG00000117114|ENST00000271029;ENSG00000117114|ENST00000335786;uc001dit.4;ENSG00000117114|ENST00000370721;uc001div.3;uc009wcd.3;ENSG00000117114|ENST00000449420;uc001diw.3;uc001dis.3
0	-	uc001clt.3;uc010okw.2;ENSG00000117419|ENST00000457571;ENSG00000117419|ENST00000372259;ENSG00000117419|ENST00000456170;ENSG00000117419|ENST00000452396;uc010okv.2
6120	5500	ENSG00000117523|ENST00000392078;ENSG00000117523|ENST00000367742;uc010pmg.2;ENSG00000117523|ENST00000426496;uc001ghr.1;uc001ghq.1
111000000	23000000	uc010oev.2;uc001bkz.3;ENSG00000117632|ENST00000446334;uc001blb.3
626000	61700	uc001bou.4;ENSG00000117758|ENST00000440806
19100	5590	ENSG00000117906|ENST00000320963;uc002bcd.3;ENSG00000117906|ENST00000557805
36400	6560	ENSG00000117983|ENST00000447027;uc001lta.3;uc009yct.2;uc021qbr.1;uc001lsx.1;ENSG00000198788|ENST00000441003;ENSG00000198788|ENST00000359061;ENSG00000215182|ENST00000534821;ENSG00000215182|ENST00000356191
2750	725	uc001ptb.3;uc001pta.3;ENSG00000118058|ENST00000354520
244000	3090	ENSG00000118579|ENST00000503945;uc003gpi.1
7740	787	uc002uts.3;uc010zgu.2;uc002utu.3;ENSG00000119041|ENST00000451088;ENSG00000119041|ENST00000448539
560000	140000	uc003kzh.3;ENSG00000119048|ENST00000507277;ENSG00000119048|ENST00000506787
706000	74700	uc004bvt.4;uc004bvu.4;uc022bol.1;uc011mbj.2;ENSG00000119335|ENST00000372686
31600	15900	uc001xqj.4;ENSG00000119596|ENST00000238571;ENSG00000119596|ENST00000549293;ENSG00000119596|ENST00000552421
1540000	668000	uc001ycq.3;ENSG00000119632|ENST00000556727
829000	140000	ENSG00000119655|ENST00000553490;ENSG00000119655|ENST00000434013;ENSG00000119655|ENST00000557510;uc001xpy.3;ENSG00000119655|ENST00000238633;ENSG00000119655|ENST00000556009;uc010tus.2;ENSG00000119655|ENST00000555592
1110000	330000	uc001xue.4;ENSG00000119705|ENST00000238688;ENSG00000119705|ENST00000557431;ENSG00000119705|ENST00000557623;ENSG00000119705|ENST00000556831;ENSG00000119705|ENST00000556310;ENSG00000119705|ENST00000556375;ENSG00000119705|ENST00000553981;ENSG00000119705|ENST00000555890
640000	-	uc001xph.3;uc010tuk.2;uc010tum.2;ENSG00000119723|ENST00000554920;ENSG00000119723|ENST00000554153;ENSG00000119723|ENST00000555552;ENSG00000119723|ENST00000554341
5410	1370	uc002rgc.3;ENSG00000119772|ENST00000380756;uc002rgb.3;ENSG00000119772|ENST00000402667
1620000	730000	uc003qne.3;uc003qna.3;ENSG00000120265|ENST00000367380;uc003qnf.3;uc003qnd.3;uc011eeg.2;ENSG00000120265|ENST00000544496;ENSG00000120265|ENST00000494411;ENSG00000120265|ENST00000484601;ENSG00000120265|ENST00000460828;ENSG00000120265|ENST00000495487;ENSG00000120265|ENST00000486585
15000	9910	ENSG00000120725|ENST00000509534;uc003ldo.3;uc003ldq.1;ENSG00000120725|ENST00000505945
1290000	316000	uc001tfj.3;ENSG00000120802|ENST00000343315;uc001tfk.3;uc001tfi.2;ENSG00000120802|ENST00000556678
1980000	565000	uc001tkl.1;ENSG00000120837|ENST00000551446
430000	101000	uc010svw.2;ENSG00000120860|ENST00000545679;ENSG00000120860|ENST00000544341;ENSG00000120860|ENST00000540536;ENSG00000120860|ENST00000542923;ENSG00000120860|ENST00000500685;ENSG00000120860|ENST00000535501;ENSG00000120860|ENST00000538761
26400	18800	ENSG00000120885|ENST00000560366;uc003xfy.2;uc003xfw.2;ENSG00000120885|ENST00000520012;ENSG00000120885|ENST00000522098;ENSG00000120885|ENST00000521770;ENSG00000120885|ENST00000560566;ENSG00000120885|ENST00000520796
358000	-	ENSG00000121064|ENST00000573239
18100	4320	uc003tet.3;ENSG00000122557|ENST00000413517;ENSG00000122557|ENST00000438224;ENSG00000122557|ENST00000427455
56500	-	uc003zyz.3;ENSG00000122694|ENST00000377959;uc011lpj.1;uc010mlf.1;uc003zyy.1
94900	48000	uc011kql.2;uc011kqj.2;ENSG00000122778|ENST00000242365
31900	7520	uc003jts.3;ENSG00000123219|ENST00000508421;ENSG00000123219|ENST00000515497;ENSG00000123219|ENST00000509397
9750	2950	ENSG00000123240|ENST00000263036;uc001ilu.1;uc001ily.1;uc010qbr.1;ENSG00000123240|ENST00000430081
32400	26300	uc002xud.3;uc002xua.3;ENSG00000124214|ENST00000371792;uc002xub.3;ENSG00000124214|ENST00000437404
37900	-	uc003mus.2;ENSG00000124588|ENST00000380441;ENSG00000124588|ENST00000380472;uc003mup.1;ENSG00000124588|ENST00000426637
3450000	240000	ENSG00000124783|ENST00000474597;ENSG00000124783|ENST00000397511;uc003mxf.4;ENSG00000124783|ENST00000479365;ENSG00000124783|ENST00000462112;ENSG00000124783|ENST00000534851
109000	36600	uc003mxz.3;ENSG00000265818|ENST00000397456;ENSG00000124802|ENST00000507463;uc011dic.2
198000	61400	ENSG00000125457|ENST00000579119;uc021ucx.1;ENSG00000125457|ENST00000580717;ENSG00000125457|ENST00000581777;uc002jnq.3;uc002jnp.3;ENSG00000125457|ENST00000580571;ENSG00000125457|ENST00000579194;ENSG00000125457|ENST00000579612;ENSG00000125457|ENST00000578305
102000	33900	ENSG00000125534|ENST00000370177;uc002yff.3;ENSG00000125534|ENST00000370178
593000	208000	uc002wel.4;ENSG00000125818|ENST00000246015;uc010zpp.2;uc002wep.4;uc010zpo.2;ENSG00000125818|ENST00000381899;ENSG00000125818|ENST00000435720
37600	28700	ENSG00000125991|ENST00000447986;ENSG00000125991|ENST00000416206;ENSG00000125991|ENST00000279052;uc002xcs.3;uc002xct.3;ENSG00000125991|ENST00000413587;uc010zvg.2;uc002xcr.1
45900	22500	uc001cna.2;uc001cnb.2;ENSG00000126088|ENST00000428106;ENSG00000126088|ENST00000434478;uc010olj.1;uc010oli.2
22700	23000	ENSG00000256500|ENST00000472726;uc010tyd.1;ENSG00000126214|ENST00000334553;ENSG00000126214|ENST00000246489;ENSG00000126214|ENST00000555836;ENSG00000126214|ENST00000347839;uc010tyf.2;ENSG00000126214|ENST00000554280;ENSG00000126214|ENST00000380038;uc001yno.3;ENSG00000126214|ENST00000557450;uc001ynm.1;ENSG00000126214|ENST00000557575;ENSG00000126214|ENST00000445352;uc010tye.1;ENSG00000126214|ENST0000…
2170000	430000	ENSG00000126267|ENST00000392201;uc002oav.3
1910000	918000	ENSG00000126432|ENST00000265462;uc001nzu.3;ENSG00000126432|ENST00000352435;uc001nzv.3;ENSG00000126432|ENST00000347941;uc001nzw.3
2180	556	uc001xhp.2;uc001xho.1;uc001xhn.1;uc010aqh.1;ENSG00000126822|ENST00000471182;uc001xhq.1
112000	3000	uc004cad.2;uc011mce.1;uc004cab.2;ENSG00000126878|ENST00000372302;uc004cae.2;ENSG00000126878|ENST00000372298;ENSG00000126878|ENST00000372301
491000	70300	uc003kir.3;ENSG00000127184|ENST00000515763
1340	545	ENSG00000127914|ENST00000359028;uc003ulg.3;uc003ulf.3;ENSG00000127914|ENST00000358100;uc003uli.3;uc003ule.2
2690	-	uc003hbt.1;uc003hbs.1;ENSG00000128050|ENST00000505164
110000	121000	uc003arc.3;ENSG00000128340|ENST00000441619;ENSG00000128340|ENST00000405484;ENSG00000128340|ENST00000406508
49100	12900	uc001zhq.3;uc001zhs.3;uc010ucb.1;ENSG00000128463|ENST00000561372;ENSG00000128463|ENST00000559078;ENSG00000128463|ENST00000558205;ENSG00000128463|ENST00000559421
60500	68300	uc011kmm.2;ENSG00000128512|ENST00000417165
887000	222000	ENSG00000128567|ENST00000541194;uc003vqw.4;ENSG00000128567|ENST00000537928;uc003vqx.4;ENSG00000128567|ENST00000544955
360000	183000	uc002ukx.3;uc002ukw.3;ENSG00000128654|ENST00000443241;ENSG00000128654|ENST00000452865
8870	-	uc002arb.3;uc002arc.3;ENSG00000129007|ENST00000540479;ENSG00000129007|ENST00000354678
870000	36700	ENSG00000129103|ENST00000434526;uc011kcw.2;ENSG00000129103|ENST00000395436;uc011kcy.2;ENSG00000129103|ENST00000413756;ENSG00000129103|ENST00000451338;ENSG00000129103|ENST00000413952;uc011kcx.2;ENSG00000129103|ENST00000437307;uc003trt.3;ENSG00000129103|ENST00000342190;uc003trv.3;ENSG00000129103|ENST00000395435;uc011kcz.2;ENSG00000129103|ENST00000447501;ENSG00000129103|ENST00000423763;ENSG000001291…
18800000	6040000	uc001wgl.2;ENSG00000129562|ENST00000543337;ENSG00000129562|ENST00000538631;ENSG00000129562|ENST00000535847
45900	11500	ENSG00000130164|ENST00000252444;uc002mqk.4;uc010xlk.2;uc010xll.2;uc021upc.1;uc010xlm.2;uc010xlo.2;uc010xln.2;uc021upd.1;ENSG00000130164|ENST00000557933;ENSG00000130164|ENST00000560467;ENSG00000130164|ENST00000559340;uc001cvm.1;uc001cvh.2
233000	43200	uc002mcv.3;ENSG00000130255|ENST00000579446;ENSG00000130255|ENST00000582463;ENSG00000130255|ENST00000582380
11900	13000	uc003qou.4;uc021zhb.1;ENSG00000131018|ENST00000448038;uc003qot.4;ENSG00000131018|ENST00000341594;uc010kjb.1;ENSG00000131018|ENST00000367253;ENSG00000131018|ENST00000413186;ENSG00000131018|ENST00000367248;uc010kiz.3;uc003qow.3;uc003qox.1
84800	31800	uc002fje.3;ENSG00000131143|ENST00000568794;ENSG00000131143|ENST00000564903;ENSG00000131143|ENST00000566405;uc002fjf.3;ENSG00000131143|ENST00000565078
15100	2400	uc001eny.2;uc010oyu.2;ENSG00000131779|ENST00000428634
152000	85300	uc002sqz.4;uc002sra.4;uc002srb.4;uc010ytd.2;uc010yte.2;ENSG00000132305|ENST00000254636;ENSG00000132305|ENST00000419070;uc002sqy.4;uc002src.1;uc002sre.3;uc010fgs.1;uc010ytf.1
33200	3520	uc001uis.3;ENSG00000132341|ENST00000392367;uc001uir.3;ENSG00000132341|ENST00000448750;ENSG00000132341|ENST00000535090;ENSG00000132341|ENST00000536606
9890	1620	uc002fto.2;ENSG00000132383|ENST00000570451;ENSG00000132383|ENST00000571058
652000	161000	ENSG00000132463|ENST00000254799;uc010iia.1;ENSG00000132463|ENST00000499044;ENSG00000132463|ENST00000514161;uc011caz.1;uc003hfs.2;ENSG00000132463|ENST00000506453
35600	6270	uc010ihz.3;uc003hfn.4;ENSG00000132465|ENST00000510614;ENSG00000132465|ENST00000391614;ENSG00000132465|ENST00000470866
1810000	504000	uc002jps.3;ENSG00000132471|ENST00000344296;uc010wsl.2;uc010wsm.2;uc010wsn.1
188000	31500	ENSG00000132589|ENST00000394906;ENSG00000132589|ENST00000585169;uc002hdc.3
2580000	1130000	ENSG00000133112|ENST00000309246;uc001uzy.1;ENSG00000133112|ENST00000379060;ENSG00000133112|ENST00000527226;uc001uzz.1;uc010tfp.1;uc004eal.2;ENSG00000133112|ENST00000530245
179000	50300	ENSG00000133142|ENST00000372629;uc004ekl.3;ENSG00000133142|ENST00000469586;ENSG00000133142|ENST00000459722;ENSG00000133142|ENST00000490644;ENSG00000133142|ENST00000425011;ENSG00000133142|ENST00000434216;uc004eip.3
17600	7960	ENSG00000133884|ENST00000252268;uc001odm.3;uc010roe.2;ENSG00000133884|ENST00000532102
189000	127000	uc001dzr.3;ENSG00000134248|ENST00000483260
2800	-	uc001rng.1;uc001rni.1;uc010sks.1;ENSG00000134283|ENST00000549190;uc001rnb.3;uc001rnc.3;uc010skt.1;uc001rnf.3;uc010skr.1;uc001rnd.3;uc010sku.1;uc010skq.2;uc001rna.3
13300	-	uc001rsp.3;ENSG00000134285|ENST00000552878;uc010smb.1;uc001rsq.4;ENSG00000134285|ENST00000546847
18200	10700	uc010rdd.2;uc001mok.3;ENSG00000134333|ENST00000541620;uc001mop.1;uc010rdc.1;uc021qep.1;uc001mol.3;uc001mon.4;ENSG00000166796|ENST00000536880;uc009yhp.3;ENSG00000166796|ENST00000535809;uc001moo.4;ENSG00000166796|ENST00000546146;uc009yho.2;ENSG00000134333|ENST00000543445;ENSG00000134333|ENST00000478970;ENSG00000134333|ENST00000495052;uc009yhr.3
632000	213000	uc001nsf.3;ENSG00000134825|ENST00000535297
28100	1550	uc001ttp.3;ENSG00000135148|ENST00000552896;uc009zwb.2;ENSG00000135148|ENST00000552890;ENSG00000135148|ENST00000549358;ENSG00000135148|ENST00000547063
1170000	232000	uc001shn.3;uc001sho.3;ENSG00000135404|ENST00000552164;ENSG00000135404|ENST00000551173;uc009znz.3;NP_001244330.1;ENSG00000135404|ENST00000552067;ENSG00000135404|ENST00000546457
147000	30100	uc001shi.3;ENSG00000135441|ENST00000257899;ENSG00000135441|ENST00000547076;uc009zny.2;uc001shj.4;ENSG00000135441|ENST00000551926;ENSG00000258311|ENST00000549424
347000	74000	uc001sfl.3;ENSG00000135486|ENST00000552591;ENSG00000135486|ENST00000330752;uc001sfm.3;ENSG00000135486|ENST00000551133;ENSG00000135486|ENST00000552494;ENSG00000135486|ENST00000547617;uc001sfn.3;uc001vgx.1;uc009znj.1;ENSG00000135486|ENST00000551702;ENSG00000135486|ENST00000548688;ENSG00000135486|ENST00000550482;ENSG00000135486|ENST00000547708;ENSG00000135486|ENST00000550994;ENSG00000135486|ENST0000…
1260	64.8	ENSG00000136152|ENST00000349995;uc001vak.3;uc001vai.3
34500	27300	uc003smp.3;ENSG00000136295|ENST00000407643;uc003smq.3;uc010ksn.3
6360000	857000	ENSG00000136450|ENST00000584773;uc002ivi.3;uc002ivj.3;ENSG00000136450|ENST00000584668;ENSG00000136450|ENST00000585096;ENSG00000136450|ENST00000583741
88200	-	uc002ubr.2;ENSG00000136560|ENST00000405852;ENSG00000136560|ENST00000437623;ENSG00000136560|ENST00000402568;ENSG00000136560|ENST00000406287;ENSG00000136560|ENST00000429217;ENSG00000136560|ENST00000456358;ENSG00000136560|ENST00000432002;ENSG00000136560|ENST00000457887;ENSG00000136560|ENST00000432692;uc002ubq.1;ENSG00000136560|ENST00000440506
5330	-	ENSG00000147996|ENST00000382405;uc002tju.3;uc003zga.4;uc004afj.4;uc004aga.4;ENSG00000136682|ENST00000416503;ENSG00000147996|ENST00000430059;uc003zgc.4;ENSG00000204790|ENST00000382399;uc011lrm.2;ENSG00000172785|ENST00000377400;uc004agb.4;ENSG00000172785|ENST00000377447;ENSG00000204790|ENST00000377445;ENSG00000136682|ENST00000456188;ENSG00000147996|ENST00000486221;ENSG00000147996|ENST00000476161;EN…
19800	7310	uc004aya.3;ENSG00000136938|ENST00000447173
182000	97200	uc004boy.1;ENSG00000136942|ENST00000373570;ENSG00000136942|ENST00000493018
1270000	265000	uc003zux.1;ENSG00000137100|ENST00000378916;ENSG00000137100|ENST00000421919;uc003zuw.1;ENSG00000137100|ENST00000447983;ENSG00000137100|ENST00000378911;ENSG00000137100|ENST00000378913
12000	-	uc003ofa.1;ENSG00000137288|ENST00000374214
5180	6060	uc002asr.3;uc002asq.3;ENSG00000137831|ENST00000560441;uc010uke.2;uc010bin.1
50600	33000	ENSG00000138028|ENST00000404694;uc010eyr.2;uc002riq.3;uc010eys.2;uc021vez.1
2240	1680	uc001lfv.3;uc010qtv.2;uc009xzx.3;uc001lfw.3;ENSG00000138162|ENST00000368999;uc001lfz.3;uc009xzy.3;uc001lga.3;uc001lgb.3;uc001lfx.3;uc001lfy.3;ENSG00000138162|ENST00000496913;uc010qtw.1;ENSG00000138162|ENST00000508411
1700000	79400	uc001jtz.2;uc001jua.2;uc010qki.1;ENSG00000138279|ENST00000535178;uc009xre.3;uc009xrf.1
61500	38000	uc021pru.1;uc021prt.1;ENSG00000138346|ENST00000399179;ENSG00000138346|ENST00000551118;uc001jog.2;ENSG00000138346|ENST00000549829
8230	3260	uc002ufk.3;ENSG00000138385|ENST00000409005
55200	48200	uc002vaa.3;uc010zii.2;ENSG00000138443|ENST00000417864;ENSG00000138443|ENST00000422511;uc002uzz.3;ENSG00000138443|ENST00000430418;uc002vab.3;uc010zij.2;uc010zil.2;ENSG00000138443|ENST00000454023;ENSG00000136754|ENST00000355394;uc001isx.3;uc001itb.3;ENSG00000136754|ENST00000376134;uc001isy.3;uc001itc.3;uc001isz.3;ENSG00000136754|ENST00000376160;uc001ita.3;uc001itd.3;uc001ite.3;ENSG00000136754|ENST0…
419000	130000	ENSG00000138448|ENST00000261023;uc002upq.3;ENSG00000138448|ENST00000433736;uc010zfv.2;ENSG00000138448|ENST00000374907;uc010frs.3;ENSG00000138448|ENST00000430709
449000	294000	ENSG00000138495|ENST00000484810;uc003ecz.1
12600	-	ENSG00000138606|ENST00000560471;ENSG00000138606|ENST00000560540;ENSG00000138606|ENST00000560413;ENSG00000138606|ENST00000560734
27500	17900	uc002azo.3;ENSG00000138621|ENST00000567336;ENSG00000138621|ENST00000568649;ENSG00000138621|ENST00000564923;ENSG00000138621|ENST00000563393;ENSG00000138621|ENST00000569562
56900	-	ENSG00000138663|ENST00000511653;uc003hoa.3;uc010ijx.3;ENSG00000138663|ENST00000503682;ENSG00000138663|ENST00000509317
23700000	1960000	uc003hmm.1;uc003hmo.1;ENSG00000138668|ENST00000509263;uc003hmn.1;ENSG00000138668|ENST00000543098;uc003hmp.1;ENSG00000138668|ENST00000514671;ENSG00000138668|ENST00000507010;ENSG00000138668|ENST00000515432;uc011cci.1;ENSG00000138668|ENST00000503822;ENSG00000138668|ENST00000509107
30200	24000	uc003hiu.3;ENSG00000138768|ENST00000514213;ENSG00000138768|ENST00000264904;uc003hiw.3;ENSG00000138768|ENST00000538159;uc003hiv.3;ENSG00000138768|ENST00000441296
212000	47900	ENSG00000138777|ENST00000357415;uc003hxl.3;ENSG00000138777|ENST00000380004;uc003hxn.3;uc003hxq.3;uc003hxo.3;ENSG00000138777|ENST00000508518;ENSG00000138777|ENST00000510015;ENSG00000138777|ENST00000310267;uc011cfa.1;ENSG00000138777|ENST00000504028;uc003hxp.3
113000	-	ENSG00000138777|ENST00000509031
41500	9750	uc001tpm.3;ENSG00000139433|ENST00000544393;ENSG00000139433|ENST00000536390
381000	152000	uc001uqi.3;uc001uqj.3;ENSG00000139496|ENST00000381747;uc001uqg.1;ENSG00000139496|ENST00000394327
56200	9540	ENSG00000139613|ENST00000550164;uc001skb.3;uc001skd.3;uc001skc.3;uc001ska.3;uc010sqf.2;uc011bbd.1
156000	21600	ENSG00000139637|ENST00000267103;uc001scp.4;uc001scq.4;ENSG00000139637|ENST00000549488;uc009zmx.3;ENSG00000139637|ENST00000548632;ENSG00000139637|ENST00000547864
11800	2320	uc002aea.3;uc010ugn.1;uc002aec.3;uc010ugm.1;ENSG00000140262|ENST00000559609;uc010bft.3;uc002aee.3;uc010ugo.2;uc010ugp.2;uc010ugq.2;uc010ugr.1;ENSG00000140262|ENST00000557947;uc010bfs.3
90000	36800	uc001zkq.2;ENSG00000140319|ENST00000559081;uc001zkr.2
63400	16100	uc002arl.3;uc011cjk.2;ENSG00000140350|ENST00000560303
1420000	186000	ENSG00000140416|ENST00000559281;uc010uif.2;uc002alr.3;uc002als.3;uc010uie.2;ENSG00000140416|ENST00000561266;ENSG00000140416|ENST00000560615;ENSG00000140416|ENST00000558544;ENSG00000140416|ENST00000558264
14000	13600	uc002awv.3;uc002awu.3;uc002awk.3;uc002awo.3;ENSG00000140464|ENST00000569477;uc002awr.3;uc002awm.3;uc002aws.3;uc002awj.1;uc002awn.3;uc002awp.3;uc002awl.3;uc002aww.1;uc002awx.3;ENSG00000140464|ENST00000567606;ENSG00000140464|ENST00000565239;ENSG00000140464|ENST00000566068
134000	69000	ENSG00000140939|ENST00000564053;uc010vjc.2;ENSG00000140939|ENST00000564992;ENSG00000140939|ENST00000565560;ENSG00000140939|ENST00000563439;uc010vjd.2;ENSG00000140939|ENST00000566871
903000	128000	uc002cni.2;ENSG00000140990|ENST00000569148;uc002cnj.2;ENSG00000140990|ENST00000570172
3150	901	uc002grd.3;ENSG00000141030|ENST00000417352;ENSG00000141030|ENST00000477299;ENSG00000141030|ENST00000584216;ENSG00000141030|ENST00000492672;ENSG00000141030|ENST00000577246
43700	22100	ENSG00000141295|ENST00000584123;uc002imd.3;uc002imf.3;ENSG00000141295|ENST00000581645;ENSG00000141295|ENST00000578323;ENSG00000141295|ENST00000582459;ENSG00000141295|ENST00000584567
19600000	3310000	ENSG00000141522|ENST00000584461;uc021uff.1;ENSG00000141522|ENST00000579121;ENSG00000141522|ENST00000581876;ENSG00000141522|ENST00000583868;uc021ufg.1;ENSG00000141522|ENST00000580033
47300	10900	uc002ylz.3;uc021whz.1;uc002yma.3;uc010glk.3;uc021wia.1;ENSG00000142192|ENST00000359726;uc011ach.2;uc002ymb.3;uc021wib.1;uc011aci.2;uc010glj.3;ENSG00000142192|ENST00000448850;ENSG00000142192|ENST00000456209;uc011acg.2;uc011acj.2;ENSG00000142192|ENST00000415997
162000	-	ENSG00000142327|ENST00000451363
44300	14200	uc001arc.3;ENSG00000142657|ENST00000538557;uc010oak.2
290000	184000	uc001blu.3;ENSG00000142669|ENST00000319041
159000	62700	uc001byx.3;ENSG00000142687|ENST00000426982;uc010ohv.1;uc001byw.3;ENSG00000142687|ENST00000373266;ENSG00000142687|ENST00000440579;ENSG00000142687|ENST00000431916
17500	-	uc001bnd.1;ENSG00000142751|ENST00000431781
464000	154000	uc001gfr.1;ENSG00000143153|ENST00000367813;ENSG00000143153|ENST00000499679
1380000	609000	uc001gee.3;uc010plh.2;ENSG00000143190|ENST00000558944;uc001gef.3;uc001gec.3;uc001ged.3;ENSG00000143190|ENST00000420254;ENSG00000143190|ENST00000443275;uc001geg.3;uc021qrk.1;uc010rzk.2;uc010rzl.2;ENSG00000028277|ENST00000560804;ENSG00000028277|ENST00000342301;ENSG00000028277|ENST00000533720;ENSG00000028277|ENST00000560398;uc002osp.3;uc002osr.2;uc002osn.3;ENSG00000028277|ENST00000560558;uc002osq.3;…
1190000	551000	uc001fqa.3;ENSG00000143294|ENST00000353233;ENSG00000143294|ENST00000454659;ENSG00000143294|ENST00000526188
1170000	231000	ENSG00000143420|ENST00000369016;ENSG00000143420|ENST00000369009;uc009wly.3;uc009wlz.1;uc001evd.3;uc001evg.3;uc001eve.3;uc001evh.3;ENSG00000143420|ENST00000502246;uc001evi.3;uc001evb.3;uc001evc.3;uc001evf.3
4160	-	uc001fgr.1;uc001fgt.1;uc001fgv.1;uc001fgu.1;uc010pev.1;ENSG00000143537|ENST00000526491;uc001fgw.1;uc010peu.1;ENSG00000143537|ENST00000529473;uc001fgs.1;uc001fgx.1;uc010pet.1;uc001fgq.1;ENSG00000143537|ENST00000368410;ENSG00000143537|ENST00000368413
1680000	2020000	ENSG00000143549|ENST00000271850
81300	18100	ENSG00000143549|ENST00000328159;uc001fed.1
94900	150000	ENSG00000143924|ENST00000401738;ENSG00000143924|ENST00000318522;uc002rsi.3;ENSG00000143924|ENST00000402711;uc010fap.3;uc002rsh.4;uc002rsj.3;uc010faq.3
19600000	5090000	ENSG00000143933|ENST00000456319;uc010atq.2;uc001xyl.2;ENSG00000143933|ENST00000409563;uc001xym.2;ENSG00000198668|ENST00000557020;ENSG00000198668|ENST00000553630;ENSG00000198668|ENST00000553422;ENSG00000143933|ENST00000432899;uc002xpr.3;ENSG00000101470|ENST00000372557
87700	75900	uc002sgp.3;ENSG00000143977|ENST00000413456;ENSG00000143977|ENST00000438261;ENSG00000143977|ENST00000454893;ENSG00000224543|ENST00000418788
19100	4610	ENSG00000143995|ENST00000407092;ENSG00000143995|ENST00000398506;uc002sdu.3;uc002sdt.3;ENSG00000143995|ENST00000560281;uc010yqi.2;uc002sdw.1;ENSG00000143995|ENST00000444274;ENSG00000143995|ENST00000437869;ENSG00000105419|ENST00000561096;uc002pgq.3;uc002pgs.3;ENSG00000105419|ENST00000331559;ENSG00000105419|ENST00000558555;uc002pgt.3;uc002gpc.3;uc002pgr.3;uc002pgp.3;uc002pgo.3;ENSG00000143995|ENST00…
17500	-	uc010fqw.1;uc010zer.1;uc010zes.1;uc002ukc.1;uc002ukd.1;ENSG00000144320|ENST00000535310
16300	4780	uc003cel.3;ENSG00000144642|ENST00000434693;ENSG00000144642|ENST00000396583;uc010hfq.3;uc010hfr.3;uc003cek.3;uc003cem.3;ENSG00000144642|ENST00000445033;uc002ubp.3;uc002ubi.4;uc002ubo.3;uc002ubn.3;uc002ubm.3;ENSG00000153250|ENST00000409075;uc010fox.2;ENSG00000153250|ENST00000428519
3840000	671000	ENSG00000144785|ENST00000549318;uc001sku.2;ENSG00000257727|ENST00000551475;ENSG00000257727|ENST00000551286;ENSG00000144785|ENST00000547423;uc001skv.3;ENSG00000144785|ENST00000548360;ENSG00000257727|ENST00000546466;ENSG00000257727|ENST00000553191
1870000	192000	uc003hsq.3;ENSG00000145335|ENST00000502987;uc003hso.3;uc021xqc.1;uc010ikt.3;ENSG00000145335|ENST00000506691;uc010jke.1
45100	12200	ENSG00000145494|ENST00000469176;uc003jcy.3
29700	-	uc003khp.3;uc003kho.3;uc011ctq.2;NP_001243664.1;uc011ctr.2;ENSG00000145687|ENST00000509013;ENSG00000145687|ENST00000504985;ENSG00000145687|ENST00000512923;uc003khn.3
95500	22100	uc003kcr.1;uc003kcq.1;ENSG00000145741|ENST00000507081;ENSG00000145741|ENST00000509708
47700	19700	uc003krt.1;ENSG00000145781|ENST00000507356
13900	-	uc003lyu.2;ENSG00000145863|ENST00000523217;ENSG00000145863|ENST00000520000;ENSG00000145863|ENST00000523691;ENSG00000145863|ENST00000517823
321000	72800	uc003mir.2;ENSG00000145912|ENST00000514354;ENSG00000145912|ENST00000511078;uc003mis.2;ENSG00000145912|ENST00000502263
34000	23900	uc003qpe.3;ENSG00000146469|ENST00000431366;uc003qpf.3;uc010kjd.3
3800	783	uc003tqk.3;uc022adn.1;uc011kco.2;uc022adm.1;uc010kzg.2;uc003tqj.3;ENSG00000146648|ENST00000442591;uc003tqi.3;uc003tqh.3
31400	11100	uc004fae.2;uc004fad.1;ENSG00000147274|ENST00000419968;uc011mwf.1;ENSG00000147274|ENST00000464781;uc001mfc.2;uc011mwg.2;ENSG00000147274|ENST00000563370;uc011mte.1
83000	-	uc003xke.4;ENSG00000147475|ENST00000521644;uc001kqn.4;ENSG00000107566|ENST00000370408;uc010qpm.2;uc003xkd.3;ENSG00000147475|ENST00000518526;uc003xkc.4
30800	13400	uc011lim.1;uc003yrg.4;ENSG00000147684|ENST00000518008;ENSG00000147684|ENST00000517367
50600	24900	uc004amu.2;ENSG00000148057|ENST00000376417
53200	7360	uc004blf.1;uc011lyj.1;uc011lyh.1;uc010mvr.1;ENSG00000148180|ENST00000545652;uc004bld.1;uc004blg.1;ENSG00000148180|ENST00000373806;ENSG00000148180|ENST00000373805;CON__Q3SX14;REV__ENSG00000118307|ENST00000395987;REV__uc001rgk.3;REV__ENSG00000118307|ENST00000320267;REV__uc001rgl.3;REV__uc001rgm.4;REV__ENSG00000118307|ENST00000395990;REV__uc001rgj.3;REV__ENSG00000118307|ENST00000545133;REV__uc010sje…
65600	18900	uc004cdc.3;uc004cdd.3;ENSG00000148297|ENST00000446777;ENSG00000148297|ENST00000494177;ENSG00000148297|ENST00000371999;ENSG00000148297|ENST00000457204
33100	20800	uc011mas.2;ENSG00000148337|ENST00000538431;uc004btt.3;uc004btr.3;uc004bts.3;ENSG00000148337|ENST00000415526;uc011mar.2;uc004btw.3;uc011maq.2;uc004btu.3;uc004btx.2;ENSG00000148337|ENST00000372941
41200	18700	uc001puu.2;uc001put.2;uc010ryu.1;ENSG00000149428|ENST00000525859;uc010ryv.1;uc001puw.1;ENSG00000149428|ENST00000530473;ENSG00000149428|ENST00000543287
23600	204	uc001ntw.3;uc009ynz.3;ENSG00000149541|ENST00000531383;uc010rlz.2;ENSG00000149541|ENST00000534715
48300	12000	uc010veg.2;ENSG00000149925|ENST00000395240;uc002dvx.3;ENSG00000149925|ENST00000569798;ENSG00000149925|ENST00000562679;ENSG00000149925|ENST00000563987;ENSG00000149925|ENST00000562168;ENSG00000149925|ENST00000566846;uc002hbp.3;uc004bbk.2;ENSG00000136872|ENST00000374853
3830000	629000	uc001pmx.3;ENSG00000150779|ENST00000504148;ENSG00000150779|ENST00000509359
12400000	6490000	uc001ugs.4;ENSG00000150991|ENST00000541046;uc001ugu.1;uc001ugt.3;ENSG00000150991|ENST00000538617;uc002gpx.3;uc001ugw.3;ENSG00000170315|ENST00000577640;ENSG00000150991|ENST00000541272;ENSG00000150991|ENST00000540351;ENSG00000150991|ENST00000541645;uc001ugv.3;uc010vwe.1;ENSG00000150991|ENST00000535131;ENSG00000150991|ENST00000546271;ENSG00000150991|ENST00000540700;ENSG00000150991|ENST00000535859;EN…
961000	242000	ENSG00000152082|ENST00000409255;uc002tqu.3;uc002tsw.4;ENSG00000152082|ENST00000425361;ENSG00000152082|ENST00000457492;ENSG00000173272|ENST00000427024
124000	83300	uc021vjw.1;ENSG00000152291|ENST00000409015;ENSG00000152291|ENST00000409232;uc021vjx.1;uc002spc.2;uc002soz.3;uc002spb.3;ENSG00000152291|ENST00000282120
2440000	632000	uc003hmr.3;uc003hmt.3;ENSG00000152795|ENST00000349655
317000	85900	ENSG00000152944|ENST00000546323;uc001rhp.1
10700	6430	ENSG00000153113|ENST00000325674;uc003klt.3;uc021ybt.1;ENSG00000153113|ENST00000510500;ENSG00000153113|ENST00000437034;uc010jbk.2;uc003kmh.3;uc010jbj.3;ENSG00000153113|ENST00000484552;ENSG00000153113|ENST00000515663;ENSG00000153113|ENST00000511097;uc021ybr.1;ENSG00000153113|ENST00000421689;ENSG00000153113|ENST00000505143;ENSG00000153113|ENST00000510098;ENSG00000153113|ENST00000509259;ENSG000001531…
382000	11600	ENSG00000153113|ENST00000395813;ENSG00000153113|ENST00000359176;ENSG00000153113|ENST00000510756;uc011cuo.1;uc003klx.3;uc003klz.1;uc011cur.2;ENSG00000153113|ENST00000511049;uc003kmd.3;uc021ybs.1;uc003kma.2;ENSG00000153113|ENST00000510156;uc011cut.2;uc011cuq.2;ENSG00000153113|ENST00000512620
131000	75900	uc003iif.2;uc011chh.1;uc003iig.2;uc003iib.2;uc003iid.2;uc011chg.1;ENSG00000153130|ENST00000506322
39200	17200	uc002iuz.1;uc010wnm.1;uc002iva.3;ENSG00000153944|ENST00000579590;ENSG00000153944|ENST00000581776
2660000	504000	ENSG00000153956|ENST00000356253;uc003uhr.1;ENSG00000153956|ENST00000423588;ENSG00000153956|ENST00000443883;uc011kgy.1
957000	171000	ENSG00000154096|ENST00000524970;uc001pwr.3;ENSG00000154096|ENST00000524659;ENSG00000154096|ENST00000580275
19400000	5050000	uc022avv.1;ENSG00000154582|ENST00000519082;uc022avz.1;ENSG00000154582|ENST00000519021
39400	6670	uc010jik.3;ENSG00000155868|ENST00000524289
351000	76600	ENSG00000155959|ENST00000286428;uc004fnc.3;ENSG00000155959|ENST00000535916;uc004fnd.3
15100	1600	uc003fqu.3;uc003fqs.3;uc002gho.2;ENSG00000156976|ENST00000425053;uc002ghr.1;ENSG00000161960|ENST00000582746;uc003fqv.3;ENSG00000161960|ENST00000578495;ENSG00000161960|ENST00000584784;ENSG00000161960|ENST00000584860;ENSG00000161960|ENST00000581384;ENSG00000161960|ENST00000585024;ENSG00000161960|ENST00000583802;ENSG00000161960|ENST00000380512;ENSG00000161960|ENST00000582169;ENSG00000156976|ENST0000…
55000	19200	uc003bvo.3;uc003bvp.3;uc003bvn.3;uc003bvm.3;uc003bvr.1;ENSG00000157020|ENST00000397117;uc003bvl.3
20500	-	ENSG00000157106|ENST00000389467;uc002dfm.3;ENSG00000157106|ENST00000565324;uc010bwb.3;ENSG00000157106|ENST00000563235;uc021tfy.1
56400	18200	uc004enh.3;uc004eng.3;ENSG00000157514|ENST00000514426;ENSG00000157514|ENST00000372382;uc004enf.3
134000	48200	ENSG00000157570|ENST00000518429;uc001myg.3;uc001mye.4;ENSG00000157570|ENST00000533080
409000	151000	ENSG00000158427|ENST00000567181;ENSG00000158427|ENST00000563257;uc004eje.3
0	-	uc002yse.1;ENSG00000159140|ENST00000290239;uc002ysc.3;uc002ysb.1;uc002ysf.1
16700000	3570000	ENSG00000159335|ENST00000389462;uc001qqq.3;ENSG00000159335|ENST00000540874
36600	-	ENSG00000159352|ENST00000368881;ENSG00000159352|ENST00000437736;uc009xuj.2;ENSG00000159352|ENST00000453615
14800	6010	uc010hsj.1;uc003ejf.1;ENSG00000159685|ENST00000513253
15700	8290	uc001bvi.3;uc010ohg.2;uc001bvh.4;ENSG00000160058|ENST00000444377;ENSG00000160058|ENST00000449308;uc010ohh.2;ENSG00000160058|ENST00000413080;uc010ohi.2;uc001bvj.3;ENSG00000160058|ENST00000530485;ENSG00000160058|ENST00000527513;ENSG00000160058|ENST00000373520
44500	24600	uc002zcq.1;ENSG00000160199|ENST00000560728;uc002zcp.1;uc011aex.1;uc001qbu.3;uc010saz.2;uc010sbb.2;uc002zcr.3;ENSG00000160199|ENST00000558955;ENSG00000160199|ENST00000557820;ENSG00000160199|ENST00000474336
70400	77500	ENSG00000160221|ENST00000291577;uc002zec.4;ENSG00000160221|ENST00000389690;ENSG00000160221|ENST00000427803;ENSG00000248354|ENST00000433711;ENSG00000160221|ENST00000419699
186000	15000	uc003cqo.2;ENSG00000160799|ENST00000546280;uc011baq.2;ENSG00000160799|ENST00000446836;uc011bar.1
633000	105000	uc003zct.1;uc003zcs.1;ENSG00000160948|ENST00000531032;ENSG00000160948|ENST00000533806;ENSG00000160948|ENST00000527797;ENSG00000160948|ENST00000530790
519000	41200	ENSG00000161526|ENST00000583536;uc002jpe.3;uc002jpf.3;ENSG00000161526|ENST00000580322;ENSG00000161526|ENST00000293208;ENSG00000161526|ENST00000582022;ENSG00000161526|ENST00000542343;ENSG00000161526|ENST00000583063;ENSG00000161526|ENST00000578909;ENSG00000161526|ENST00000584240;uc010dgm.1
1240000	372000	uc002cru.3;ENSG00000162078|ENST00000572863;ENSG00000162078|ENST00000570670;ENSG00000162078|ENST00000571723
4740000	1300000	uc001nuj.3;uc001nul.2;ENSG00000162191|ENST00000529640;ENSG00000162191|ENST00000534176;ENSG00000162191|ENST00000533000;uc010rme.1;uc001nuk.3;uc010rmf.2
525000	103000	uc001cri.3;ENSG00000162368|ENST00000371871;uc010omp.2
9680	-	uc001axg.1;uc001axd.1;uc001axh.1;ENSG00000162458|ENST00000483633;ENSG00000162458|ENST00000502739;ENSG00000162458|ENST00000431771;ENSG00000162458|ENST00000510393;ENSG00000162458|ENST00000508310;ENSG00000162458|ENST00000502638
23100000	4580000	uc001bvr.3;ENSG00000162521|ENST00000373485;ENSG00000162521|ENST00000477563;ENSG00000162521|ENST00000492348;ENSG00000162521|ENST00000527118
597000	175000	ENSG00000162613|ENST00000294623;ENSG00000162613|ENST00000421641
1090000	739000	uc001fvl.3;uc001fvk.3;ENSG00000162734|ENST00000368077
38200	35800	uc002ryx.2;uc002ryy.2;ENSG00000163001|ENST00000407816;ENSG00000163001|ENST00000403007;ENSG00000163001|ENST00000406691
43100	40200	uc002upf.3;ENSG00000163002|ENST00000409798;uc010zfs.2;uc010zft.2;ENSG00000163002|ENST00000541912;ENSG00000163002|ENST00000374930;ENSG00000163002|ENST00000452137;ENSG00000163002|ENST00000446612
91100	6210	uc002rqi.1;ENSG00000163171|ENST00000457889
34300	23600	uc001fax.4;uc001fay.2;ENSG00000163209|ENST00000443178
29700	8870	uc001fft.3;ENSG00000163348|ENST00000368456
52100	15200	uc003ffa.4;ENSG00000163536|ENST00000466979;ENSG00000163536|ENST00000466865
9970	5310	uc021wvc.1;ENSG00000163539|ENST00000468888;ENSG00000163539|ENST00000399362;ENSG00000163539|ENST00000359576;uc021wvb.1;ENSG00000163539|ENST00000480013;ENSG00000163539|ENST00000461133;ENSG00000163539|ENST00000307312;uc003cfs.3;uc021wva.1;uc002tnc.3;ENSG00000074054|ENST00000455322;uc010yyz.2;ENSG00000074054|ENST00000397587;uc021vnl.1;ENSG00000074054|ENST00000409078;uc010yza.2;ENSG00000074054|ENST000…
592000	59000	ENSG00000163703|ENST00000383811;uc003buh.3;ENSG00000163703|ENST00000326434;uc003buf.3;ENSG00000163703|ENST00000414117;ENSG00000163703|ENST00000435417
6330	4830	uc003hik.3;uc003hil.3;ENSG00000163743|ENST00000512706;uc010iir.3;ENSG00000163743|ENST00000507014;uc003hij.3;uc010iip.3;uc010iio.3;ENSG00000163743|ENST00000513909;ENSG00000163743|ENST00000504085
8080	-	uc003ewn.3;uc003ewo.3;uc003ewp.3;ENSG00000163754|ENST00000461191;uc011bnp.2
288000	144000	uc003fok.2;ENSG00000163882|ENST00000455712;ENSG00000163882|ENST00000429568;ENSG00000163882|ENST00000430783;ENSG00000163882|ENST00000438240;ENSG00000163882|ENST00000443489
14600000	2070000	uc003igg.3;ENSG00000164040|ENST00000296425
8190000	2810000	uc011ckc.1;ENSG00000164104|ENST00000506267;ENSG00000189403|ENST00000398908
191000	74500	uc011cqf.2;ENSG00000164172|ENST00000527216
7840	1520	uc003kph.1;ENSG00000164211|ENST00000505803;uc003kpj.2;ENSG00000164211|ENST00000455172;ENSG00000164211|ENST00000511137
179000	27900	ENSG00000164244|ENST00000512635;ENSG00000164244|ENST00000512535;uc003kuk.3;uc003kuj.4
3020000	540000	uc003wjb.3;ENSG00000164897|ENST00000488752;ENSG00000164897|ENST00000492838
41500	19100	uc011loj.2;uc011loi.2;uc022bfy.1;ENSG00000165006|ENST00000379186;uc010mka.2
74000	23500	uc004aha.2;ENSG00000165060|ENST00000498653;uc004agz.2;uc011lrr.1;ENSG00000165060|ENST00000484259
154000	128000	uc001xvf.1;ENSG00000165417|ENST00000298173
9250000	2540000	ENSG00000165609|ENST00000378937;uc001ilj.3;ENSG00000165609|ENST00000378929;ENSG00000165609|ENST00000378940;ENSG00000165609|ENST00000378927;ENSG00000165609|ENST00000476462;ENSG00000165609|ENST00000444732
26200	25800	uc001jxa.3;uc021ptp.1;ENSG00000165637|ENST00000298468;uc010qld.2
617000	129000	uc001ral.2;ENSG00000165714|ENST00000542728;uc009zhu.2
20800	2150	uc001vxk.2;uc001vxl.2;ENSG00000165782|ENST00000556093
438000	57600	uc001vyy.3;uc010tll.2;uc010aig.3;uc001vyv.3;ENSG00000165795|ENST00000554770;uc001vyu.3;uc001vzc.3;uc001vzb.3;ENSG00000165795|ENST00000556008;ENSG00000165795|ENST00000553593;uc001vyt.3;ENSG00000165795|ENST00000556612;ENSG00000165795|ENST00000556974;ENSG00000165795|ENST00000556366;ENSG00000165795|ENST00000553867;ENSG00000165795|ENST00000557169;ENSG00000165795|ENST00000555869;ENSG00000165795|ENST000…
742000	301000	ENSG00000165916|ENST00000531653;ENSG00000165916|ENST00000528362
59400	35700	ENSG00000166086|ENST00000529443;uc001qhb.2;uc009zcz.2
2020000	487000	uc001kri.1;ENSG00000166136|ENST00000370322;ENSG00000166136|ENST00000370320;ENSG00000255339|ENST00000529568;ENSG00000255339|ENST00000527595;ENSG00000166136|ENST00000460375
979000	104000	uc010uek.1;uc001zuc.3;ENSG00000166710|ENST00000561139
12900	3620	ENSG00000166803|ENST00000558008;uc002ank.3;uc002anl.3;ENSG00000166803|ENST00000559519
18800	4640	uc001zqv.3;ENSG00000166946|ENST00000562176;ENSG00000166946|ENST00000568507;ENSG00000166946|ENST00000562052;ENSG00000166946|ENST00000563065;ENSG00000166946|ENST00000569745
2030	790	ENSG00000166963|ENST00000382031;ENSG00000166963|ENST00000399453;uc001zrt.3
48000	7840	ENSG00000167004|ENST00000455250
43900	-	ENSG00000167081|ENST00000373487;uc004bqb.3;uc011lzw.2;ENSG00000167081|ENST00000342287;uc004bqe.3;uc011lzx.2;uc004bqc.3;uc004bqd.3
269000	62900	uc001psx.3;ENSG00000167283|ENST00000524422
12900	12600	ENSG00000167515|ENST00000565504;ENSG00000167515|ENST00000568583;uc002fmc.3;uc002fmd.3;uc002fme.3;ENSG00000167515|ENST00000565205;ENSG00000167515|ENST00000567895;ENSG00000167515|ENST00000562792
67000	51400	uc009zlf.3;ENSG00000167552|ENST00000550767;uc009zzj.3;ENSG00000152086|ENST00000312988;uc002tqv.3;ENSG00000167552|ENST00000548405;ENSG00000167552|ENST00000547939
5360000	580000	ENSG00000167770|ENST00000422031;uc001nyf.1;ENSG00000167770|ENST00000535715;ENSG00000167770|ENST00000543004;uc009ypb.1;ENSG00000167770|ENST00000541478;uc001nyg.1;uc010rna.1
1530000	473000	uc002cpr.3;ENSG00000167969|ENST00000565819;uc002cps.3;ENSG00000167969|ENST00000570258;ENSG00000167969|ENST00000566379
275000	67400	uc001nqv.1;uc001nqw.1;ENSG00000167987|ENST00000538036
1450000	282000	ENSG00000168003|ENST00000377892;uc001nwc.3;uc001nwd.3;ENSG00000168003|ENST00000535296;uc001nwf.3;uc001nwg.3;ENSG00000168003|ENST00000539458;ENSG00000168003|ENST00000538084;ENSG00000168003|ENST00000536981;ENSG00000168003|ENST00000544377;ENSG00000168003|ENST00000539507;ENSG00000168003|ENST00000541372
48200000	6250000	uc003cjq.3;uc003cjp.3;ENSG00000168028|ENST00000458478;uc002nrn.3;uc011lsj.1;ENSG00000205246|ENST00000486528
465000	76100	uc003usu.3;ENSG00000168090|ENST00000418625;uc011kjf.1;ENSG00000168090|ENST00000426712
19700	3800	ENSG00000168172|ENST00000533539
126000	1130	uc003pfa.3;uc003pez.3;ENSG00000168216|ENST00000472827
491000	206000	ENSG00000168275|ENST00000366615;uc001hwc.3;uc001hwb.3
30300	8940	uc010zbu.2;ENSG00000168280|ENST00000414838;ENSG00000168280|ENST00000397413;uc002twu.1;uc001sor.1;uc001iwe.4;uc010srr.1;ENSG00000168280|ENST00000450621
10700	-	ENSG00000168288|ENST00000422782;uc002txc.3
15900	-	uc001nsg.3;ENSG00000168496|ENST00000535723
0	-	uc003ivp.1;ENSG00000168564|ENST00000510928;ENSG00000168564|ENST00000302350
56100	13500	uc002xmg.3;ENSG00000168734|ENST00000372887
335000	62800	uc021yjd.1;uc003mkf.4;ENSG00000169045|ENST00000510411;ENSG00000169045|ENST00000505811;ENSG00000169045|ENST00000504348;ENSG00000169045|ENST00000503105;ENSG00000169045|ENST00000519056;uc003mkg.4;ENSG00000169045|ENST00000510678;ENSG00000169045|ENST00000508103;ENSG00000169045|ENST00000506721;ENSG00000169045|ENST00000513225;ENSG00000169045|ENST00000510431;ENSG00000169045|ENST00000515158;ENSG0000016904…
85800	22200	uc003mge.3;ENSG00000169223|ENST00000515209;ENSG00000169223|ENST00000502560;ENSG00000169223|ENST00000513877
33500	795	uc003yhv.1;uc011lgu.1;ENSG00000169439|ENST00000518385
30200	2780	uc002bjm.3;ENSG00000169609|ENST00000304177;ENSG00000169609|ENST00000565712
181000	70300	ENSG00000169689|ENST00000392359;ENSG00000169689|ENST00000584600;uc002kdc.3;ENSG00000169689|ENST00000580435;ENSG00000169689|ENST00000584347;ENSG00000169689|ENST00000579520
8830	-	uc021xdu.1;NP_001120665.1;uc003elq.4;uc021xdt.1;NP_001120667.1;uc003elr.4;ENSG00000169714|ENST00000504813;uc011bku.2
70700	-	uc002gjp.3;ENSG00000170037|ENST00000565740;uc002gjq.3;uc002gjr.3;ENSG00000170037|ENST00000576536
8400	11000	ENSG00000170312|ENST00000448257;uc001jld.3;ENSG00000170312|ENST00000519078;uc003thh.4;uc010cvv.3;uc002hrw.4;uc003thi.4;uc010wef.1;ENSG00000167258|ENST00000584632;uc011mll.2;uc001tep.2;uc009ztk.3;uc001hcr.3;uc011mlk.2;uc011mli.2;uc004dho.3;ENSG00000136807|ENST00000373265;uc001hcp.3;uc010svb.2;uc003uky.2;uc003ukz.1;ENSG00000138395|ENST00000374598;uc002uyt.2;uc010les.1;uc009xbm.1;NP_001248365.1;ENSG…
89300	40800	ENSG00000170627|ENST00000546931;uc001sgb.3
51400	7930	uc011cat.2;ENSG00000171195|ENST00000505411
1810000	535000	ENSG00000171530|ENST00000517679;uc003kfh.1;ENSG00000171530|ENST00000522370;uc003kfi.1;ENSG00000171530|ENST00000520361;ENSG00000171530|ENST00000518338
427000	17100	uc002wwl.3;ENSG00000171552|ENST00000450273;uc002wwo.1;ENSG00000171552|ENST00000439267;uc002wwm.3;ENSG00000171552|ENST00000434194
35000	13200	ENSG00000171557|ENST00000407946;uc003ioj.3;ENSG00000171557|ENST00000405164;uc003iog.3;ENSG00000171557|ENST00000443553;ENSG00000171557|ENST00000393846
77900	91200	uc010jfg.1;ENSG00000171604|ENST00000511457;ENSG00000171604|ENST00000502716;ENSG00000171604|ENST00000504844;ENSG00000171604|ENST00000520967;ENSG00000171604|ENST00000504944;ENSG00000171604|ENST00000509238;ENSG00000171604|ENST00000503511;ENSG00000171604|ENST00000502336;ENSG00000171604|ENST00000512816;ENSG00000171604|ENST00000502295
22900	25.5	uc003sxl.3;ENSG00000172115|ENST00000413447
473000	90100	uc004fjp.3;ENSG00000172534|ENST00000354233;ENSG00000172534|ENST00000444191;uc001tkj.4
1580000	217000	ENSG00000172534|ENST00000369984
408000	209000	uc001jqx.1;ENSG00000172731|ENST00000446961;uc001jqy.1;uc001jqz.1
388000	288000	uc002uig.3;uc010zel.2;ENSG00000172845|ENST00000416195;uc002uif.3;ENSG00000172845|ENST00000418194;uc002uie.3
1890000	422000	ENSG00000172922|ENST00000527610;uc001ofn.3;ENSG00000172922|ENST00000531596;ENSG00000172922|ENST00000534482;ENSG00000172922|ENST00000533698;ENSG00000172922|ENST00000528220
9700	2360	ENSG00000173145|ENST00000371350;uc001kjq.1
45100	14100	ENSG00000173402|ENST00000308775;uc021wxz.1
16000	2620	uc004czt.3;uc004fuk.3;ENSG00000198692|ENST00000382772;ENSG00000173674|ENST00000379593
6790	-	ENSG00000173801|ENST00000540235;ENSG00000173801|ENST00000449889;ENSG00000173801|ENST00000437187;ENSG00000173801|ENST00000420370;ENSG00000173801|ENST00000424457
350000	107000	uc001oir.3;ENSG00000173992|ENST00000310190;ENSG00000173992|ENST00000534763;ENSG00000173992|ENST00000530961
76000	-	uc003gtj.3;uc021xnk.1;ENSG00000174123|ENST00000502321
83000	54600	uc002sdm.3;uc001ohf.3;ENSG00000138069|ENST00000409751;uc010yqe.2;ENSG00000174903|ENST00000527397;uc002sdo.3;uc002sdn.3;ENSG00000138069|ENST00000260638;uc021rut.1;uc001xhz.2;uc002alz.3;uc002ndn.4;uc010xpc.2;uc001fdt.1;uc002rgv.3;uc010uih.2;ENSG00000166128|ENST00000559006;uc002ndm.1;ENSG00000166128|ENST00000558119;uc001fdu.1;ENSG00000166128|ENST00000559927;ENSG00000166128|ENST00000558990
9390000	1500000	ENSG00000175203|ENST00000543672;uc001som.1;NP_001248341.1;NP_001248342.1;ENSG00000175203|ENST00000354743;ENSG00000175203|ENST00000537439;uc009zpv.1;ENSG00000175203|ENST00000550201;ENSG00000175203|ENST00000546758;ENSG00000175203|ENST00000550954;ENSG00000175203|ENST00000546670;ENSG00000175203|ENST00000550750;ENSG00000175203|ENST00000550086;ENSG00000175203|ENST00000549394;ENSG00000175203|ENST0000055…
43800	-	uc021qlr.1;ENSG00000175376|ENST00000529964;ENSG00000175376|ENST00000530462;ENSG00000175376|ENST00000532707;ENSG00000175376|ENST00000527051;ENSG00000175376|ENST00000529973
5830000	1060000	ENSG00000175390|ENST00000537635;uc001mfw.3;uc010rbj.2;ENSG00000175390|ENST00000531572;ENSG00000175390|ENST00000531329
22100	9240	ENSG00000175868|ENST00000523376;uc001mlx.1
2890	1170	ENSG00000176055|ENST00000316610;uc003kjp.3;ENSG00000176055|ENST00000514906
37800	21500	uc001lrd.3;uc001lrc.3;uc010qwr.1;ENSG00000177225|ENST00000354286;uc010qwp.1;ENSG00000177225|ENST00000526325;uc009ycg.3;uc010qwm.2;uc010qws.1;ENSG00000177225|ENST00000528309;uc001lrf.1;ENSG00000177225|ENST00000526650;uc010qwq.1;ENSG00000177225|ENST00000534603;ENSG00000177225|ENST00000465313
142000	66200	ENSG00000177556|ENST00000521264;uc003luk.3;ENSG00000177556|ENST00000520382
9030	-	uc003fiw.4;uc003fiy.2;ENSG00000177565|ENST00000450267;ENSG00000177565|ENST00000431674;ENSG00000177565|ENST00000422066;ENSG00000177565|ENST00000443315;ENSG00000177565|ENST00000422442;ENSG00000177565|ENST00000427349;ENSG00000177565|ENST00000413084
14900	-	uc003dxt.2;uc003dxu.2;uc021xch.1;ENSG00000177707|ENST00000481766;ENSG00000177707|ENST00000461477
560000	-	ENSG00000177889|ENST00000549490
221000	46500	ENSG00000177951|ENST00000410108;uc001loe.2;uc001lod.2;ENSG00000177951|ENST00000332865;ENSG00000177951|ENST00000486280;ENSG00000177951|ENST00000529614
5790	2250	uc003cvt.3;ENSG00000178035|ENST00000429182
2720000	1380000	ENSG00000178127|ENST00000400033;uc002knu.3
29600	11000	ENSG00000178922|ENST00000372434;uc001cjo.3;ENSG00000178922|ENST00000486909;uc021omq.1;uc001cjn.3;ENSG00000178922|ENST00000372430;ENSG00000178922|ENST00000372433;ENSG00000178922|ENST00000372426;uc021omp.1;ENSG00000178922|ENST00000470662;uc001cjm.3;ENSG00000178922|ENST00000487366
35700	35100	uc003zba.3;ENSG00000179526|ENST00000359551
21200	-	uc003jba.3;ENSG00000180104|ENST00000515601;ENSG00000180104|ENST00000508022
97900	-	uc003yxc.1;ENSG00000180155|ENST00000522929;ENSG00000180155|ENST00000520131
147000	69100	uc004det.3;uc011mkm.2;uc011mkl.2;uc011mkn.2;ENSG00000182220|ENST00000423649
14900	7850	ENSG00000182504|ENST00000327230;uc003dvk.1;uc011bhf.1;uc003dvm.1;uc010hpm.1;uc003dvl.1;ENSG00000182504|ENST00000467655;ENSG00000182504|ENST00000465011
601000	92500	uc003ivt.1;ENSG00000182552|ENST00000327570;ENSG00000182552|ENST00000514322;ENSG00000182552|ENST00000510702;ENSG00000182552|ENST00000512740;ENSG00000182552|ENST00000510968;ENSG00000182552|ENST00000506467
169000	38600	uc002agm.3;uc002agk.3;ENSG00000182718|ENST00000559818;ENSG00000182718|ENST00000560014;ENSG00000182718|ENST00000560367;uc010bgj.3;ENSG00000182718|ENST00000560389;ENSG00000182718|ENST00000559350;ENSG00000182718|ENST00000559780;ENSG00000182718|ENST00000558558;ENSG00000182718|ENST00000558986;ENSG00000182718|ENST00000558503;ENSG00000182718|ENST00000559956;uc010mjx.3;ENSG00000182718|ENST00000560468;ENS…
21600	3150	ENSG00000184779|ENST00000560826;ENSG00000182774|ENST00000561157;uc002bhr.1
3440000	999000	uc003aev.3;uc003aet.3;uc003aex.3;ENSG00000182944|ENST00000331029;uc003aew.3;uc003aey.3;ENSG00000182944|ENST00000332050;uc003aez.3;ENSG00000182944|ENST00000360091;uc003aes.4;ENSG00000182944|ENST00000437155
1690000	564000	ENSG00000182985|ENST00000331581;ENSG00000182985|ENST00000537058;uc001ppj.4;uc001ppi.4;uc001ppk.4;ENSG00000182985|ENST00000545380;uc001ppf.4;uc001ppl.3;uc001pph.4;ENSG00000182985|ENST00000545094;ENSG00000182985|ENST00000543249;ENSG00000182985|ENST00000542450;ENSG00000182985|ENST00000543540
887000	306000	uc002zgb.2;ENSG00000183255|ENST00000397886;ENSG00000183255|ENST00000397887
569000	137000	uc021oph.1;ENSG00000183291|ENST00000331835;ENSG00000183291|ENST00000401030;uc021opi.1;ENSG00000183291|ENST00000370554
2760000	302000	uc003nrl.3;ENSG00000183311|ENST00000551208;ENSG00000227739|ENST00000548023;ENSG00000183311|ENST00000400534;ENSG00000229684|ENST00000546383;uc011dmq.2;ENSG00000235067|ENST00000547205;ENSG00000196230|ENST00000435534;ENSG00000258947|ENST00000553967;ENSG00000258947|ENST00000556536;ENSG00000258947|ENST00000554336;ENSG00000198211|ENST00000555576
18700	3450	uc003alp.4;ENSG00000183530|ENST00000397493;ENSG00000183530|ENST00000434485;ENSG00000183530|ENST00000412743
90500	22900	uc002zhq.2;uc010gqb.3;ENSG00000183570|ENST00000400309;uc002zht.2;uc002zhp.2;uc002zhs.2;uc010gqc.2;ENSG00000183570|ENST00000400305
934000	249000	uc001yaf.3;ENSG00000183648|ENST00000553377
29900	5780	uc002kbu.2;ENSG00000183684|ENST00000331204
112000	19800	ENSG00000184009|ENST00000571691
489000	116000	ENSG00000184162|ENST00000420605;uc002nlx.3;ENSG00000184162|ENST00000544883
513000	74100	uc001lwk.3;uc001lwi.3;ENSG00000184281|ENST00000440813;ENSG00000184281|ENST00000437110;ENSG00000184281|ENST00000496468;ENSG00000184281|ENST00000380992;ENSG00000184281|ENST00000435795;ENSG00000184281|ENST00000485682
27700	8530	uc003kol.3;ENSG00000184349|ENST00000509503
221000	36000	uc004dax.3;ENSG00000184831|ENST00000379220;ENSG00000184831|ENST00000439528;ENSG00000184831|ENST00000490078
164000	149000	ENSG00000184900|ENST00000397893;uc011afi.1;ENSG00000184900|ENST00000397898;uc002zfz.1
31000	4260	uc003gem.3;ENSG00000185049|ENST00000416258;ENSG00000185049|ENST00000411638;uc003gel.3;uc003gen.3;ENSG00000185049|ENST00000431323;uc003gek.3;ENSG00000185049|ENST00000453740;ENSG00000185049|ENST00000455762
21100	24300	ENSG00000241962|ENST00000424491;uc002szu.3;uc002szr.3;ENSG00000185414|ENST00000409145
481000	190000	ENSG00000185559|ENST00000341267;uc001yhs.4;uc001yhu.4;uc021sbs.1
657000	328000	uc011bis.2;ENSG00000185565|ENST00000539563;ENSG00000185565|ENST00000333617;uc003ebs.3;ENSG00000185565|ENST00000474851
49900	4100	uc021tav.1;ENSG00000185883|ENST00000562353
85300	74700	uc003yjm.3;uc003yjn.1;ENSG00000186106|ENST00000358990;ENSG00000186106|ENST00000519316;ENSG00000186106|ENST00000524072;ENSG00000186106|ENST00000523000;ENSG00000186106|ENST00000521345
17200	2040	uc002fdk.3;uc010vmz.1;ENSG00000186187|ENST00000568511;uc010cgr.1;ENSG00000186187|ENST00000568351
14400	4900	uc010uza.2;ENSG00000186260|ENST00000341243;uc002dcg.3;uc010uzb.2;uc002dch.3
237000	214000	uc003vpf.2;ENSG00000186591|ENST00000472396;ENSG00000186591|ENST00000490974;uc003vpg.2;ENSG00000186591|ENST00000480245;ENSG00000186591|ENST00000496698
4780	-	uc001sxw.2;ENSG00000187109|ENST00000552056;uc010sua.1;ENSG00000187109|ENST00000552342;uc001syb.3;ENSG00000187109|ENST00000542344;uc010sty.1;ENSG00000187109|ENST00000548044;ENSG00000187109|ENST00000431879;uc001sxz.2;ENSG00000187109|ENST00000551992;ENSG00000187109|ENST00000550934;ENSG00000187109|ENST00000551600;ENSG00000187109|ENST00000548273;ENSG00000187109|ENST00000547704;ENSG00000187109|ENST0000…
11000	860	uc001clv.1;uc010oky.1;uc010okz.2;uc001clx.2;ENSG00000187147|ENST00000335497;ENSG00000187147|ENST00000440132;uc001cma.1;uc010okx.1
213000	36500	ENSG00000187479|ENST00000339446;uc010rfl.2
81200000	18000000	uc002vsc.4;uc002vsb.4;ENSG00000187514|ENST00000409683;ENSG00000187514|ENST00000412128;ENSG00000187514|ENST00000410064;ENSG00000187514|ENST00000409321
25600	-	uc003xru.3;ENSG00000187735|ENST00000520534;ENSG00000187735|ENST00000518784;uc003xrv.3;uc011ldw.2;ENSG00000187735|ENST00000518310;ENSG00000187735|ENST00000519704
75200	21600	uc002ggn.2;ENSG00000187838|ENST00000576362;ENSG00000187838|ENST00000575434;ENSG00000187838|ENST00000571078;uc002ggp.2;ENSG00000187838|ENST00000571802
177000	46800	ENSG00000187908|ENST00000368915;uc001lgk.1;uc009xzz.1;uc001lgl.1;uc001lgm.1;uc010qtx.1;uc009yab.1;uc009yaa.1;uc009yac.1
63400	19000	ENSG00000188186|ENST00000441173;uc003utq.2
72600	27200	uc003plm.4;ENSG00000188994|ENST00000339907;uc003pll.1;ENSG00000188994|ENST00000518845;ENSG00000188994|ENST00000392985
122000	-	uc002daz.3;ENSG00000189067|ENST00000572255
2110000	269000	uc002jnb.1;uc002jna.1;ENSG00000189159|ENST00000409135;ENSG00000189159|ENST00000581874;ENSG00000189159|ENST00000392566;uc002jmz.1;ENSG00000189159|ENST00000580380
421000	183000	uc001usx.3;uc001uta.1;ENSG00000189403|ENST00000426225;uc001usv.3;uc001usy.3
42200	7580	uc004dzd.2;uc004dzb.3;uc011mps.2;ENSG00000196338|ENST00000395855;uc004dzc.3;uc004dze.3;uc011mpr.1
1870000	191000	uc021qze.1;uc001sma.2;uc001sly.2;ENSG00000196531|ENST00000550920;ENSG00000196531|ENST00000548563;ENSG00000196531|ENST00000549259;ENSG00000196531|ENST00000552055;ENSG00000196531|ENST00000546862;uc003ykc.1;ENSG00000196531|ENST00000549855
536	268	uc004fkk.2;uc010nuu.1;ENSG00000196924|ENST00000344736;ENSG00000196924|ENST00000420627;uc003vnz.4;uc003voa.4;uc010hne.2;uc003djj.2;uc003djk.2;uc010hnf.2;ENSG00000136068|ENST00000348383;ENSG00000136068|ENST00000357272
4510	-	uc002utg.4;ENSG00000196950|ENST00000418005;ENSG00000196950|ENST00000458054
5950	5640	uc003ltl.2;ENSG00000197043|ENST00000356496;uc011dcp.2;ENSG00000197043|ENST00000521512;ENSG00000197043|ENST00000377751;uc003lto.2
22900	7260	ENSG00000197081|ENST00000356956;uc003qta.3
135000	104000	ENSG00000197223|ENST00000407324;uc002sea.4
42300	9370	uc003wcj.3;uc003wci.3;ENSG00000197448|ENST00000442394;uc011ksy.2;uc011ksz.2
13200000	2480000	uc003miu.3;ENSG00000197451|ENST00000506339;uc003miv.3;ENSG00000197451|ENST00000514633;ENSG00000197451|ENST00000515193
655000	347000	uc002vdn.3;ENSG00000197713|ENST00000354506;uc010zjf.2;uc009xxi.2;ENSG00000197713|ENST00000452025;ENSG00000197713|ENST00000435437;uc002vdo.3;uc002vdp.3;uc010fup.3;ENSG00000197713|ENST00000408981;ENSG00000197713|ENST00000445268;ENSG00000197713|ENST00000438265;uc002vdr.3;ENSG00000197713|ENST00000429907;ENSG00000197713|ENST00000441588;ENSG00000197713|ENST00000438191
6340000	914000	ENSG00000197746|ENST00000373120;NP_001035930.1;ENSG00000197746|ENST00000394934;NP_001035931.1;uc001jsm.3
267000	94400	uc003jud.3;ENSG00000197860|ENST00000506816
108000	75100	ENSG00000197870|ENST00000538488;uc001qzs.3
11200	-	uc003tto.3;ENSG00000198039|ENST00000395375
732000	236000	ENSG00000198467|ENST00000378300;ENSG00000198467|ENST00000329305;uc003zxs.3;CON__Q3SX28;uc003zxq.3;uc010mkz.3;uc011lpa.2
474000	92200	ENSG00000198522|ENST00000436280
1340000	584000	uc002vwh.3;ENSG00000198612|ENST00000409334;uc002vwg.3;ENSG00000198612|ENST00000409629;ENSG00000198612|ENST00000447464
11600000	3440000	ENSG00000198712|ENST00000361739
40900	28600	uc003wxf.1;uc003wxh.1;ENSG00000198791|ENST00000519918;ENSG00000198791|ENST00000524358;uc003wxi.1;ENSG00000198791|ENST00000518541
7160000	1470000	ENSG00000198840|ENST00000361227
207000	95600	uc001gqt.4;ENSG00000198860|ENST00000462677;ENSG00000198860|ENST00000533373;uc001gqu.4;ENSG00000198860|ENST00000485209
1660000	416000	ENSG00000198910|ENST00000543994;uc004fjb.3;ENSG00000198910|ENST00000538883;uc004fjc.3;uc010nuo.3;uc004fjd.1;ENSG00000198910|ENST00000455590;uc022chz.1;ENSG00000198910|ENST00000439496;ENSG00000198910|ENST00000407935;ENSG00000198910|ENST00000420165;ENSG00000198910|ENST00000458029;ENSG00000198910|ENST00000370058
191000	50200	ENSG00000203818|ENST00000392948
12800	10100	uc002vti.4;uc002vth.4;uc002vtg.2;ENSG00000204120|ENST00000440945;uc010zmj.1;ENSG00000204120|ENST00000373566;uc002vtj.4;ENSG00000204120|ENST00000423659;uc010zml.1;uc002vtq.4;ENSG00000204120|ENST00000428883;ENSG00000204120|ENST00000430720;ENSG00000204120|ENST00000429187;ENSG00000204120|ENST00000425040;ENSG00000204120|ENST00000421433;ENSG00000204120|ENST00000424038;ENSG00000204120|ENST00000456491
111000	55200	ENSG00000204308|ENST00000427134;uc003oaj.4;uc003xly.3;ENSG00000227277|ENST00000472060
2260	1340	ENSG00000206353|ENST00000383336;uc003nyn.1;ENSG00000206353|ENST00000547224;ENSG00000204351|ENST00000461073;ENSG00000204351|ENST00000474839
345000	127000	ENSG00000204435|ENST00000375885;uc003nvr.1;ENSG00000263020|ENST00000375880
2540000	631000	ENSG00000204463|ENST00000404765;ENSG00000234651|ENST00000546462;ENSG00000227761|ENST00000425649;uc003nvg.4;ENSG00000234651|ENST00000413922;uc003nvf.4;ENSG00000228760|ENST00000551674;uc011dnw.2;uc011dnx.2;ENSG00000227761|ENST00000415170;ENSG00000229524|ENST00000425568;ENSG00000229524|ENST00000421354;ENSG00000096155|ENST00000415034;ENSG00000229524|ENST00000425373;ENSG00000204463|ENST00000424480;ENS…
79000	35700	ENSG00000204673|ENST00000391835;uc002pql.4
305000	211000	uc010qxm.2;uc001lxc.3;ENSG00000205531|ENST00000430811;ENSG00000205531|ENST00000528968;ENSG00000205531|ENST00000530064;ENSG00000205531|ENST00000526842;ENSG00000205531|ENST00000531291;ENSG00000205531|ENST00000448187;ENSG00000205531|ENST00000529361;ENSG00000205531|ENST00000399614;ENSG00000205531|ENST00000532325;ENSG00000205531|ENST00000534372;ENSG00000205531|ENST00000455338;ENSG00000187109|ENST00000…
73000	27000	ENSG00000205581|ENST00000380747;uc002yxo.3;ENSG00000205581|ENST00000380748;ENSG00000235028|ENST00000446244
85600	15700	ENSG00000206256|ENST00000383152;ENSG00000206329|ENST00000383301;uc003nzw.3;ENSG00000206256|ENST00000399662;ENSG00000206329|ENST00000399856;uc003nzx.3;uc010jtu.1;uc011epl.1;uc011fle.1;ENSG00000228116|ENST00000427896;uc011gje.2;ENSG00000228116|ENST00000415972;ENSG00000231618|ENST00000426325;ENSG00000206256|ENST00000458119;ENSG00000221988|ENST00000414204;ENSG00000236649|ENST00000416892;ENSG000002276…
14000	2490	uc003nxh.3;uc011eny.2;uc011fht.1;ENSG00000206383|ENST00000547012;ENSG00000234258|ENST00000549831;ENSG00000236251|ENST00000546548
88600	71200	ENSG00000206485|ENST00000383573;ENSG00000231247|ENST00000412189;uc003nra.3;ENSG00000206485|ENST00000550073;ENSG00000225060|ENST00000551034
284000	73000	ENSG00000211592|ENST00000390237
124000	37700	ENSG00000211677|ENST00000390323;ENSG00000211685|ENST00000390331;uc021wmq.1;uc011aiw.2;NP_001243225.1;ENSG00000211675|ENST00000390321
14800	7750	ENSG00000211892|ENST00000390543
34200	6660	ENSG00000211893|ENST00000390545
695000	162000	ENSG00000211895|ENST00000390547;uc001yrt.3;ENSG00000211890|ENST00000390539
453000	80000	ENSG00000211896|ENST00000390548;ENSG00000211896|ENST00000390549;ENSG00000211896|ENST00000390542;uc001yse.3;ENSG00000211897|ENST00000390551
102000	-	uc002iwe.1;ENSG00000213246|ENST00000581540;ENSG00000213246|ENST00000577396
12300	-	ENSG00000213366|ENST00000369831;uc001dyi.3;uc001dyj.3;ENSG00000213366|ENST00000369829;uc010ovt.2;ENSG00000213366|ENST00000369827;ENSG00000213366|ENST00000467579;ENSG00000134184|ENST00000369823;uc001dyf.3;uc001dyk.3;uc001dyh.2;uc001dyl.3;uc009wfj.3;ENSG00000134184|ENST00000369819;ENSG00000134184|ENST00000483399;uc009wfi.2
120000	29300	uc004fhn.2;uc004fho.2;ENSG00000213397|ENST00000370211;ENSG00000213397|ENST00000370210;ENSG00000213397|ENST00000435662
7200	584	ENSG00000213563|ENST00000532827;uc003zdp.1;uc003zdq.1
13400	3900	uc003qbd.3;ENSG00000214338|ENST00000465909
6550000	789000	ENSG00000263620|ENST00000498285;ENSG00000220205|ENST00000488857;uc010cnt.1
48500	21700	ENSG00000221823|ENST00000406334;ENSG00000221823|ENST00000409752;uc002sei.1;ENSG00000221823|ENST00000409377
11300	-	ENSG00000222038|ENST00000409602
94000	10000	ENSG00000224200|ENST00000456854;uc003nzr.3
32300	12300	uc022aky.1;ENSG00000224940|ENST00000435512
459000	107000	uc002kjd.2;uc010wuy.1;ENSG00000225663|ENST00000570507;ENSG00000225663|ENST00000576431;ENSG00000225663|ENST00000573478
757	-	uc001jhs.4;uc009xoe.3;ENSG00000225830|ENST00000462247
4130000	3260000	ENSG00000228253|ENST00000361851
33300000	25300000	ENSG00000228532|ENST00000449327;uc002jne.3;uc002jnf.3;uc003qml.3
669000	143000	ENSG00000230567|ENST00000377406;uc010mfs.3;uc003zbf.3;uc003zbo.3;ENSG00000230567|ENST00000527931;ENSG00000235173|ENST00000533266;ENSG00000230567|ENST00000527236
20000	6940	ENSG00000238134|ENST00000420336;uc003nxz.1;ENSG00000232045|ENST00000440987;uc003nya.1;uc003nyb.1;uc011eoy.1
617000	68200	uc001akw.4;ENSG00000235169|ENST00000561886
4340000	88100	uc003mxv.3;uc003mxw.3;ENSG00000239264|ENST00000539054;uc010jnz.3;uc010joa.2
9350	3260	uc003btd.4;uc021wsu.1;ENSG00000241553|ENST00000424442;uc003bsz.2;ENSG00000241553|ENST00000440787;ENSG00000250151|ENST00000453882;uc003btb.2
30200	3880	ENSG00000243449|ENST00000382878;ENSG00000243449|ENST00000409248;uc021xkn.1;ENSG00000243449|ENST00000409860;uc003gep.3
116000	-	ENSG00000250479|ENST00000401675;uc002zxw.3;ENSG00000250479|ENST00000521886
1500000	899000	ENSG00000254999|ENST00000256463;uc003bvb.3
23900	-	uc002aet.4;ENSG00000255529|ENST00000380563;uc002aeu.4;ENSG00000255529|ENST00000464277
108000	40200	uc002aev.1;ENSG00000255529|ENST00000567643
86200	115000	uc002fbr.4;ENSG00000257017|ENST00000567185;uc002fbt.4;uc010cgm.3;ENSG00000257017|ENST00000567612
4630	1610	uc003tpd.3;uc003tpb.3;uc002lix.3;uc002eww.3;uc010dpx.3;ENSG00000260914|ENST00000570054;uc010dpy.3;uc010dpz.1
117000	80500	uc003zbt.4;ENSG00000261132|ENST00000568392;ENSG00000185122|ENST00000400780;ENSG00000185122|ENST00000533240;ENSG00000261132|ENST00000565491;ENSG00000261132|ENST00000567628
2000000	593000	ENSG00000262279|ENST00000576230;ENSG00000149294|ENST00000401611;uc001pno.3;uc001pnt.3
34100	27800	uc002dug.4;ENSG00000263136|ENST00000562285
9730000	2000000	NP_001152759.1;uc001qrk.3;uc010sfo.2
83700	26100	uc002bfe.2;uc002bfg.2;NP_001229848.1;ENSG00000086666|ENST00000558688;ENSG00000086666|ENST00000558724;ENSG00000086666|ENST00000558997;ENSG00000086666|ENST00000558390;ENSG00000086666|ENST00000560976
170000	62700	NP_001242914.1;uc002qya.3;uc002qxz.3;uc002qyb.3;uc002qyc.3;uc010ewp.3;uc010ewo.3;uc010ewq.3;uc010ewr.3;uc010ews.3
411000	129000	uc002nsj.3;uc002nsk.3;NP_001242975.1;ENSG00000131943|ENST00000342680;ENSG00000131943|ENST00000392276
162000	80800	NP_001243284.1;uc002zva.1;uc011aig.2;uc002zuz.1
146000	70600	uc001foh.3;NP_001243538.1;NP_001243534.1
422000	212000	NP_001243727.1;uc002wxu.4;uc010dmi.3;uc010xbs.2;uc010xbu.2;uc002kxt.4;ENSG00000101746|ENST00000269185;ENSG00000101746|ENST00000535475;uc002kxr.4
982000	60800	uc001qop.1;NP_001243728.1;ENSG00000111640|ENST00000396856
47200	33500	NP_001254479.1;NP_001243779.1;uc021vsy.1;uc021vsz.1;uc021vta.1;uc021vtb.1;uc002umz.1
885000	270000	NP_001244324.1;ENSG00000124208|ENST00000341698;uc002xvf.3;uc002xvd.3;uc002xva.3;NP_001244325.1;NP_001244328.1;uc002xvc.3;ENSG00000244687|ENST00000483534
21400	-	uc001qzf.1;NP_001248328.1
28800	7320	uc011may.1;uc004buv.2;NP_001252511.1
2990000	1880000	NP_005208.1;uc003wqv.1
766000	199000	NP_037372.3;NP_877426.3;uc002ymo.1;uc002ymp.1
5050	-	REV__ENSG00000055609|ENST00000355193;REV__uc003wla.3;REV__uc003wkz.3
80600	23900	REV__ENSG00000104490|ENST00000522951;REV__uc003yke.3;REV__ENSG00000104490|ENST00000520690
397000	118000	REV__ENSG00000106052|ENST00000409980;REV__ENSG00000106052|ENST00000457186
822000	-	REV__ENSG00000112249|ENST00000324696
15800	2160	REV__uc003qew.3;REV__uc011ecx.2;REV__uc003qex.3;REV__ENSG00000118514|ENST00000349305
408000	390000	REV__uc001aef.1;REV__uc001aee.1;REV__uc009vjz.1;REV__uc010nyj.1;REV__ENSG00000127054|ENST00000411962;REV__uc001aei.1;REV__uc001aeh.1;REV__uc001aeg.1;REV__uc001aek.1;REV__ENSG00000127054|ENST00000434694
13800	8720	REV__uc003qou.4;REV__uc021zhb.1;REV__ENSG00000131018|ENST00000448038;REV__uc003qot.4;REV__ENSG00000131018|ENST00000341594;REV__uc010kjb.1;REV__ENSG00000131018|ENST00000367253;REV__ENSG00000131018|ENST00000413186;REV__ENSG00000131018|ENST00000367248;REV__uc003qow.3;REV__uc003qox.1
1100000	89800	REV__uc002vex.4;REV__uc002vey.4;REV__uc010zjo.2;REV__ENSG00000138363|ENST00000413174
49400	23100	REV__uc011cca.2;REV__ENSG00000138758|ENST00000505788;REV__uc003hkj.3;REV__ENSG00000138758|ENST00000502584;REV__uc010ijh.1;REV__ENSG00000138758|ENST00000510641
493000	52500	REV__uc002dkn.3;REV__ENSG00000140743|ENST00000564542;REV__ENSG00000140743|ENST00000567406;REV__ENSG00000140743|ENST00000563573
1220	-	REV__uc001uon.2;REV__uc001uoo.2;REV__ENSG00000151835|ENST00000402364
154000	28400	REV__uc003wix.1;REV__uc003wiz.1;REV__ENSG00000164896|ENST00000483105;REV__uc003wiy.1;REV__uc003wiw.1
457000	-	REV__ENSG00000164946|ENST00000427623
27300	-	REV__ENSG00000165046|ENST00000379957;REV__uc003xlm.2;REV__ENSG00000165046|ENST00000524874;REV__uc003xll.2;REV__uc003xln.2;REV__ENSG00000165046|ENST00000527710;REV__uc011lbn.2
111000	24000	REV__uc001ozx.4;REV__uc010rsu.1;REV__ENSG00000165494|ENST00000530660;REV__ENSG00000165494|ENST00000530304
23800	8820	REV__uc003ubd.1;REV__uc003ubt.3;REV__uc011kfi.2;REV__uc003ubf.1;REV__ENSG00000174428|ENST00000423666;REV__uc011ket.2
162000	7580	REV__uc002yjb.1;REV__uc011mfl.1;REV__uc010tzg.1;REV__ENSG00000233917|ENST00000439682;REV__ENSG00000196834|ENST00000451531;REV__uc002tsn.2;REV__uc010fmh.2;REV__ENSG00000222038|ENST00000409602;REV__uc010dln.3;REV__ENSG00000188219|ENST00000358087;REV__ENSG00000196604|ENST00000361163;REV__ENSG00000183206|ENST00000511306;REV__ENSG00000196604|ENST00000360967;REV__ENSG00000230031|ENST00000438063
140000	-	REV__ENSG00000259825|ENST00000563669
60300	37300	REV__uc001vpm.3
10300	945	REV__uc002hbq.3;REV__uc010waq.1;REV__ENSG00000258472|ENST00000531839
6520	634	REV__uc010wss.1;REV__uc002jqi.2;REV__uc010wst.1
36700	10000	REV__uc003gxk.1;REV__uc003gxl.1
13100	6970	REV__uc003hpy.3;REV__uc003hpz.3;REV__uc003hqa.3;REV__uc003hqb.3
52800	-	REV__uc010jjq.3;REV__uc003mas.3;REV__uc003map.3;REV__uc003mat.3;REV__uc010jjp.3;REV__uc021xms.1;REV__uc003gqe.2;REV__uc003gqf.1;REV__uc003gqh.1;REV__uc021xmu.1;REV__uc003gqg.1
1930000	642000	REV__uc003mgl.2
911000	820000	REV__uc003tca.2;REV__uc003tcb.2
143000	179000	REV__uc010qyw.2
339000	153000	REV__uc010qzv.2
585000	152000	uc001adh.4;uc001adi.4;ENSG00000078808|ENST00000465727;ENSG00000078808|ENST00000403997;ENSG00000078808|ENST00000545427;uc001adj.1
519000	294000	uc001aol.3
1390000	813000	uc001aoq.3;uc001aos.3;uc001aor.3
46000000	9360000	uc001aou.4;uc001aov.4
371000	176000	uc001apj.2;uc009vml.2;uc001api.2
944000	422000	uc010oah.2;uc001aqm.3
1900000	434000	uc001arj.3
49400	10800	uc001ark.3
1290000	441000	uc001arn.3;uc010oan.2;uc009vmv.3;uc009vmu.1
34600	19800	uc001avw.4;ENSG00000171729|ENST00000451326;uc001avz.3
1920000	292000	uc001awh.2;ENSG00000142634|ENST00000445566;uc002vtc.3;uc010fyf.3;uc002vtd.3;ENSG00000115468|ENST00000427698
764000	35500	uc001azw.3;uc001azx.3
14700	-	uc001bae.3
17400	13800	uc010ocz.2;uc021ohr.1;uc001bce.3;uc009vpk.3;ENSG00000077549|ENST00000375144
1750000	804000	uc021ohu.1;uc001bci.2;uc021oht.1
193000	27800	uc001bek.2;uc001bei.2;uc001bej.2;uc001bem.2;uc010odl.1;uc009vqa.1
1230000	150000	uc010odr.2;uc001bfq.3;uc010ods.2;uc001bfp.3;uc009vqg.1;uc009vqh.3;ENSG00000070831|ENST00000411827;uc002rva.3;uc001xgb.2;uc001lyu.2;ENSG00000126785|ENST00000555125;ENSG00000126785|ENST00000557447;ENSG00000128340|ENST00000401529;ENSG00000119729|ENST00000432183
4350000	151000	uc001bht.3;ENSG00000011009|ENST00000374503;ENSG00000011009|ENST00000374502;ENSG00000011009|ENST00000374501;ENSG00000011009|ENST00000420982;ENSG00000011009|ENST00000374505;ENSG00000011009|ENST00000400061;ENSG00000011009|ENST00000421070;uc021unz.1
4660000	317000	uc001bjo.2;uc001bjp.1;uc004fnf.3;uc010nvj.1;ENSG00000155962|ENST00000321926
1310000	302000	uc001bjt.1;uc001bju.1;uc010oeo.1;uc001bjv.1
3450000	2820000	uc021zbz.1;uc003pit.3;uc003piu.2;uc001bmp.4;uc003pis.3
56700	20300	uc001bmv.1;uc001bmu.1;uc001bmt.1
23900	11900	uc001bnc.1
1520000	327000	uc001bng.1;ENSG00000090273|ENST00000435827;ENSG00000090273|ENST00000452707
247000	125000	uc001bof.2;uc010ofl.2
1300000	346000	uc001bpe.1;ENSG00000117748|ENST00000313433;ENSG00000117748|ENST00000373909;ENSG00000117748|ENST00000444045;uc010ofp.1;ENSG00000117748|ENST00000419958
783000	173000	uc001bpn.3
1110000	237000	uc001bth.2;uc021okp.1;uc021okq.1;uc001bte.1
169000	45300	uc001bub.3;uc001bua.1;uc003peg.2;uc003yuv.3;uc003yuw.3
35900000	10700000	uc001bvd.3
24400	-	uc001bvs.3;uc010ohk.2;ENSG00000162521|ENST00000475321;ENSG00000162521|ENST00000463378;ENSG00000162521|ENST00000460669;uc010ohj.2;ENSG00000102054|ENST00000444437;ENSG00000162521|ENST00000482190;ENSG00000162521|ENST00000445722;ENSG00000102054|ENST00000465042
184000	70600	uc001bys.3
2920	79	uc001bza.3;uc001bzc.3;ENSG00000020129|ENST00000437806
2420000	451000	uc001bzf.2;uc001bzd.2;uc010ohz.2;uc021olh.1
723000	48800	uc001bzt.3
42100	-	uc001cca.1
167000	31800	uc001ccd.2;uc010oii.1
20300	4240	uc001cci.3;uc010oik.2
45900	17600	uc001cck.3;uc001ccm.3
2070000	209000	uc021olq.1;uc001ccs.3
625000	233000	uc001cdr.3;uc010oix.2
3820000	737000	uc001cfb.2;ENSG00000131238|ENST00000372779;uc010ojf.1;ENSG00000131238|ENST00000530704;ENSG00000131238|ENST00000526547;uc010ojg.1;ENSG00000131238|ENST00000439754;ENSG00000131238|ENST00000530076
1910000	812000	uc001cge.3;uc001cgb.3;uc001cfx.4;uc009vwd.3;uc001cfz.3;ENSG00000066136|ENST00000372669;uc001cgc.3;ENSG00000066136|ENST00000525290;ENSG00000066136|ENST00000453631;ENSG00000066136|ENST00000416859;ENSG00000066136|ENST00000530965;uc010ojn.2;ENSG00000066136|ENST00000531464;ENSG00000066136|ENST00000534399;uc010ojm.1
3580000	860000	uc001chq.3;ENSG00000171960|ENST00000440068;uc009vwl.2;ENSG00000171960|ENST00000461351;ENSG00000171960|ENST00000372549;ENSG00000171960|ENST00000436387
27400000	8880000	uc001chs.3;ENSG00000065978|ENST00000436427;ENSG00000065978|ENST00000332220;uc001qyt.3;uc001qyu.3;uc010vfr.1
546000	93200	uc001chx.4;uc001chv.2;uc001chw.2;ENSG00000117385|ENST00000431412;ENSG00000117385|ENST00000447502;uc001chy.4;ENSG00000117385|ENST00000372526;uc011bsk.2;uc003fsg.3
37400	8100	uc001cia.4
131000	86900	uc001cje.1;uc001cjg.4;uc001cjf.4
3480000	487000	uc001coc.3;ENSG00000117450|ENST00000424390;ENSG00000117450|ENST00000372079;uc004dam.3;ENSG00000123131|ENST00000439422
9450000	3640000	uc001coi.2;ENSG00000132780|ENST00000402363;uc010olr.2;uc021omz.1;uc010olq.2;uc001coj.2;uc001cok.2;ENSG00000132780|ENST00000372052;ENSG00000132780|ENST00000470768;ENSG00000132780|ENST00000437901;uc001col.2;ENSG00000132780|ENST00000528238;ENSG00000132780|ENST00000534450;ENSG00000132780|ENST00000531612;ENSG00000132780|ENST00000525515;ENSG00000132780|ENST00000527470;ENSG00000132780|ENST00000528084;EN…
493000	184000	uc001cpp.3
67900	30700	uc001csf.3
51000	-	uc001csi.4
474000	100000	uc001csq.1;uc009vyz.1;uc001csp.3;ENSG00000085832|ENST00000396122;ENSG00000085832|ENST00000371727
3400000	1230000	uc001cti.3
495000	68600	uc001ctk.3;ENSG00000134717|ENST00000484036;uc001ctl.3
38900	17100	uc001cue.3
1640000	402000	uc001cui.2
3710000	669000	uc001cur.2;uc010onp.2;uc009vzi.2;uc010ono.2;uc001cus.2;uc001cut.2;ENSG00000116171|ENST00000478274;uc010onq.1
370000	101000	uc001cvd.3;ENSG00000162384|ENST00000371480
6720	617	uc001cvi.2;uc001cvk.2;uc001cvj.2;uc001cvl.2;ENSG00000157193|ENST00000475501
1050000	112000	uc001cxe.3;uc001cxf.3;uc001cxg.3;uc002niy.3;uc011ctp.2;ENSG00000157216|ENST00000417664;uc010ebp.3
86100	19100	uc001cze.3
449000	157000	uc001ddv.3;uc001ddw.3;uc001ddx.3;uc001ddy.3
169000	65300	uc001dea.2
93000	61500	uc001der.2
67700	18400	uc001dfw.3;uc010oqs.2;ENSG00000172260|ENST00000434200;uc001dfv.3
2450	-	uc001dgg.3
209000	69400	uc001dgy.1;ENSG00000137955|ENST00000370826;ENSG00000137955|ENST00000535300
22800000	13200000	uc001dii.3;ENSG00000162613|ENST00000370767;uc010orm.2
32700	-	uc001djw.4
322000	140000	uc001dkv.3;uc009wcn.3
4130000	379000	uc001dlb.3;ENSG00000153904|ENST00000426972;uc010osb.2;uc009wco.3
61100	65900	uc001dmx.2
55800	20600	uc001dpn.3;uc001dpo.3;ENSG00000117500|ENST00000370280
6440000	2310000	uc001dpu.3
1580000	354000	uc001dqz.4;uc010otx.2;uc010otv.2;ENSG00000117519|ENST00000415017;uc010xgc.2;uc002lqu.3;uc010xgb.2;uc002lqv.3;uc002lqt.1;uc010drz.1
19500	10100	uc001dwf.1;uc001dwg.1;uc009wes.1;uc009wet.1
62800	53500	uc001dwm.1
42600	8360	uc001dxm.2;uc010ovi.2;uc009wfb.2
18900000	3730000	uc001dxn.3;uc010ovj.2
2750000	576000	uc001dyo.2;uc010ovv.2;uc001dyp.2;ENSG00000134201|ENST00000369812;uc001dyn.3;uc010ovu.1
17500	-	uc001ecj.1;uc003vil.3;ENSG00000198898|ENST00000426421;ENSG00000198898|ENST00000458284;ENSG00000198898|ENST00000490693
3440000	1430000	uc001efa.3
85000	21700	uc001efp.4;uc001efo.4
189000	116000	uc001ehz.3;uc001eib.3;uc009whm.3;uc009whl.3
19600	9940	uc001eik.3;uc001eil.3
55700	-	uc001ekw.3
22300	13400	uc001epq.3;uc010ozr.1
49100000	8170000	uc003nju.1;uc010pbk.2;uc010pbj.2;uc001esr.3;uc003ngk.4;uc003ngr.3;uc003nhh.3;uc003nix.2;uc003njl.3;uc003njo.3;uc003njv.3
68200000	7130000	uc001ess.3
3180000	-	uc001esw.3;uc001etd.3
4110000	854000	uc001etc.3;uc001hsz.3;uc003nfu.3;uc003niv.3;uc003nkc.1;uc021oxz.1;uc003nfd.3
1250000	555000	uc001ete.3;uc003tmc.2
416000	178000	uc001etf.3
283000	186000	uc001ewo.3
13300	1590	uc001ewq.3
3940	-	uc001ewy.3;uc010pcr.2
7650000	830000	uc001exl.3;ENSG00000159352|ENST00000445776
150000	28100	uc001ezn.3
10400	1920	uc001ezp.2
2220000	197000	uc001fbq.3
186000	101000	uc001fbr.1
2860000	1250000	uc001fbs.3
888000	663000	uc001fbw.1
445000	90800	uc001fcb.3;ENSG00000196754|ENST00000368707
17700	15100	uc001fcc.2
657000	51100	uc001fcq.3
350000	71800	uc001fcr.3;uc010pdy.2;uc009wol.1;ENSG00000143621|ENST00000368684;ENSG00000143621|ENST00000368681
6000000	1530000	uc001fea.1;uc001fdy.1;ENSG00000143549|ENST00000341485;ENSG00000143549|ENST00000341372;ENSG00000143549|ENST00000509601;uc010pej.1;uc010pei.1;ENSG00000143549|ENST00000302206;uc001fdx.1;ENSG00000143549|ENST00000509409;ENSG00000140416|ENST00000561395
51300000	2900000	uc001feb.1;uc001fdz.1
1870000	548000	uc001fep.4;ENSG00000143569|ENST00000271877;uc010pel.2;uc009wot.3;uc010pek.2;uc010pen.2;ENSG00000143569|ENST00000368504;ENSG00000143569|ENST00000412596;ENSG00000143569|ENST00000437652;ENSG00000143569|ENST00000456325;ENSG00000143569|ENST00000441890;uc021pad.1;ENSG00000143569|ENST00000428595;uc001fer.3;ENSG00000143569|ENST00000433615;uc001feq.3
62400	24300	uc001fff.1;uc002bbg.2;uc010umn.1;uc002bbh.2;ENSG00000140367|ENST00000338677;ENSG00000140367|ENST00000426727;uc002bbi.2
48300	20300	uc001ffq.3
1290	205	uc001fgf.2;uc001fge.2;uc001fgd.2;uc001fgg.2;ENSG00000160688|ENST00000405236;uc001fgc.3
5340000	4110000	uc001fhm.3;uc001fhn.3
1570000	604000	uc001fjs.3;uc001fjt.3
9710000	2970000	uc001fna.3;uc010pgx.2;ENSG00000160803|ENST00000368307
6500000	1510000	uc001fnb.3;ENSG00000116586|ENST00000368302;uc010pgy.1
5010	311	uc001fni.2;uc001fnh.2;uc009wro.1;uc001fnf.1
476000	142000	uc001fnq.3;uc021pba.1;uc021pbc.1;uc021pbb.1;uc001fnr.3;uc001fns.2;uc021pbd.1;REV__uc021pba.1;REV__uc001fnq.3
2670000	794000	uc001fph.3;uc001fpk.3;ENSG00000163382|ENST00000368233;uc001fpi.3
13700	5360	uc001fpq.3
26100000	4080000	uc001fpy.4;uc010phr.2;uc009wse.3;uc001fpz.4;uc009wsd.3;ENSG00000167674|ENST00000301284;uc002mao.3;uc002map.3;uc003zlv.4;uc003zlz.4;uc003zly.3;uc003zma.4
16300	4170	uc001fsz.1;ENSG00000163563|ENST00000438394
74300	46400	uc001ftz.1
42000000	8010000	ENSG00000158710|ENST00000368096;uc001fun.1;ENSG00000158710|ENST00000397334;uc010piy.1
959000	228000	uc001fvs.2;uc021pbq.1;ENSG00000162735|ENST00000392220;uc001fvt.2;ENSG00000258465|ENST00000485079;ENSG00000162735|ENST00000532643;uc010pjc.1;ENSG00000162735|ENST00000462644;ENSG00000162735|ENST00000495624;ENSG00000162735|ENST00000472750
2780000	616000	uc001fvx.3;uc001fvy.3;uc010pjf.2;uc010pjg.2;ENSG00000162736|ENST00000424645;ENSG00000162736|ENST00000435149;ENSG00000162736|ENST00000421914;ENSG00000162736|ENST00000424754;ENSG00000162736|ENST00000438008
11200000	2610000	uc001fxu.3
642000	178000	uc001fyd.4
24200	10600	uc001fys.2;uc009wud.2
846000	152000	uc001fzc.1
197000	70200	uc001gaq.3;uc010pkp.1
17400	1540	uc001gbo.3
100000	46400	uc001gdp.3;ENSG00000143179|ENST00000372212
27100	11000	uc001gel.3
124000	76000	uc001geo.3;uc001gep.3;uc001gen.4;ENSG00000197965|ENST00000367853;uc001geq.3
204000	52900	uc001ghx.2;uc001ghy.2
20900000	5310000	uc001giy.1
27800	13500	uc001gkj.1;uc001gki.1;uc010pmw.2;ENSG00000116161|ENST00000406752;ENSG00000116161|ENST00000426793
1960000	1570000	uc001gnl.3
28000	6440	uc001gnn.3
79200	23200	uc001gog.3
317000	110000	uc001gpy.4;uc001gpx.3
5340000	806000	uc001gql.3;ENSG00000162704|ENST00000294742;ENSG00000162704|ENST00000367534
115000	51100	uc001gqv.1;ENSG00000116667|ENST00000367514
35200	21000	uc001grc.1;uc001grd.1;ENSG00000121481|ENST00000453650
76800	27400	uc001grv.3;uc010pop.2;ENSG00000047410|ENST00000451586
4990	4160	uc001gtj.4;uc001gti.4;uc009wyw.3;uc001gtn.3;ENSG00000244414|ENST00000367424;uc001gtm.3
133000	37400	uc010ppo.2;uc001gvz.3;uc001gvx.3;ENSG00000116857|ENST00000455367;ENSG00000116857|ENST00000435310;uc010ppp.1;ENSG00000116857|ENST00000414605;ENSG00000116857|ENST00000497582
8820	-	uc001gwz.3
43100	859	uc001gxx.4
866000	155000	uc001gyl.3
105000	32800	uc001hai.3;ENSG00000182004|ENST00000367208
233000	97900	uc001hdb.3
93500	12100	uc001hez.3
2810000	44300	uc001hjd.3
6740	6120	uc001hkh.3;ENSG00000117707|ENST00000366958;uc001hkg.1;ENSG00000117707|ENST00000471129
20400	12700	uc010puk.1;uc001hmg.2
166000	47800	uc001hnl.3;ENSG00000154305|ENST00000344441;uc009xea.1;ENSG00000154305|ENST00000354906;uc001hnm.3;ENSG00000154305|ENST00000344507
64900	55700	uc001hpg.3;uc001hph.3;ENSG00000143742|ENST00000366838
23800000	295000	uc001hpw.3;uc001hsx.1;uc003nfp.1;uc010pbl.2;uc010pvl.2;uc001rkr.3
144000	49300	uc001hqm.1;ENSG00000163050|ENST00000366776;uc010pvp.1;uc009xeq.1
109000	51800	uc001hsy.3;uc003nft.1;uc003ngm.3
13900000	8940000	uc001htm.3;uc001ziu.1;uc001kfp.3;uc002sjw.3;ENSG00000143632|ENST00000366683;ENSG00000143632|ENST00000308794;ENSG00000143632|ENST00000366682;uc010qmy.2;uc010yrn.2;uc010qmz.1;ENSG00000107796|ENST00000415557;ENSG00000163017|ENST00000442912;uc010fex.1;ENSG00000163017|ENST00000438902;ENSG00000163017|ENST00000429756
219000	65600	uc001hub.3;uc001hud.2;uc009xfh.2;uc001huc.2;ENSG00000119280|ENST00000522201
215000	94000	uc001hwg.3;uc001hwf.3;uc009xfw.3;uc002pds.1
441000	49300	uc001hwl.3
167000	89600	uc001hwv.3;uc001hwx.3;ENSG00000152904|ENST00000471812;ENSG00000152904|ENST00000497327
2590000	893000	uc001hxe.4
64800	31800	uc001iaz.1;uc001iba.1;uc001iay.1
32600	-	uc001ifi.2;ENSG00000173876|ENST00000272035;ENSG00000173876|ENST00000440680;ENSG00000173876|ENST00000447903
11900	7560	uc001ifs.1;ENSG00000107929|ENST00000448368;ENSG00000107929|ENST00000440895
540000	87400	uc001iga.3;uc001ifz.3;uc001ifv.1;ENSG00000067064|ENST00000427898
43400	17200	uc001iic.2
53900	15500	uc001iie.1
777000	141000	uc001imk.3;uc021pnd.1;uc021pnc.1;uc010qbs.2;uc010qbt.2;uc001imh.3;uc009xje.3;ENSG00000086475|ENST00000413411;ENSG00000086475|ENST00000425947
872000	316000	uc001inv.3
235000	180000	uc001iok.3;uc001iom.3;uc001ion.3;ENSG00000148484|ENST00000464074
2120000	59400	uc001iou.2;ENSG00000026025|ENST00000487938;ENSG00000026025|ENST00000469543;ENSG00000026025|ENST00000421459;uc002vll.3;uc001rtu.3;ENSG00000135406|ENST00000532332
812000	305000	uc001ipj.2;uc010qcf.2;ENSG00000136738|ENST00000377500;uc002tyc.4;uc010foa.1;ENSG00000136738|ENST00000445846
1450000	656000	uc001irf.3;uc009xkg.3;ENSG00000148444|ENST00000444869;ENSG00000148444|ENST00000456711;ENSG00000148444|ENST00000448361
357000	109000	uc001iro.3;ENSG00000148450|ENST00000472663
91700	68100	uc010qdp.2;uc010qdm.2;uc001ito.3;ENSG00000107897|ENST00000375888;uc010qdn.2;uc010qdo.2;uc001itr.1;ENSG00000107897|ENST00000426079;ENSG00000107897|ENST00000412279
24000	16400	uc001itv.3;uc010qdq.2;uc001itw.3;NP_001243344.1;ENSG00000099246|ENST00000375802;uc010qdr.2
227000	106000	uc001ivu.4;uc001ivs.4;uc009xlp.3;uc009xlo.2;uc001ivv.4;uc010qeh.2;uc001ivr.4;uc009xlj.1;uc010qeg.1;uc009xlk.1;ENSG00000148516|ENST00000558655;ENSG00000148516|ENST00000558863;uc010fnq.1;ENSG00000169554|ENST00000427902;ENSG00000169554|ENST00000392861;ENSG00000148516|ENST00000558440;ENSG00000148516|ENST00000559476;ENSG00000148516|ENST00000424869
9410000	2610000	uc001iws.4;ENSG00000150093|ENST00000374956;uc001iwr.4;ENSG00000150093|ENST00000480226;ENSG00000150093|ENST00000488494;ENSG00000150093|ENST00000534049;ENSG00000150093|ENST00000437302;ENSG00000150093|ENST00000474568;ENSG00000150093|ENST00000475184;ENSG00000150093|ENST00000528877;ENSG00000150093|ENST00000417122;ENSG00000150093|ENST00000493758;ENSG00000150093|ENST00000494395;ENSG00000150093|ENST00000…
344000	168000	uc001jjp.3
194000	50900	uc001jjx.1;uc001jjy.1;ENSG00000122952|ENST00000318387
291000	55800	uc001jkf.3;ENSG00000108064|ENST00000395377;ENSG00000108064|ENST00000373895
274000	56900	uc001jmg.3
205000	125000	uc001jnb.3;uc001jnc.3
1060000	150000	uc001jnw.4;uc001jnx.4;uc001jny.4;uc010qiv.2;uc009xpu.3
437000	83100	uc001jpq.4;ENSG00000171224|ENST00000421716
8560000	1480000	uc001jqv.1;ENSG00000180817|ENST00000373230
164000	154000	uc001jrb.3
1290000	568000	uc001jrn.1
194000	61700	uc001jsw.3;uc021pss.1
47300	10200	uc001jva.3;uc001juz.1;uc001juy.1
488000	109000	uc001jvc.4;uc001jvb.2
174000	21200	uc001keu.3;uc021pvv.1;uc001kev.3
47000	10400	uc001kkh.3
11100	3890	uc001knh.3;uc004ecy.1;uc003tjs.3;uc010qov.2
30000	11000	uc001kos.3
2670000	680000	uc001kqw.1;ENSG00000196072|ENST00000579542;uc001kqv.1
174000	25000	uc001ksd.1;uc010qpu.1;uc001ksa.1;uc001kry.1;uc001ksb.1;ENSG00000055950|ENST00000370241;ENSG00000055950|ENST00000448244;uc001ksc.3;ENSG00000055950|ENST00000523148
485000	178000	uc001ktt.3
24500	10500	uc001kup.2;uc001kuq.2;uc001kuo.2;uc009xxb.1
472000	155000	uc001kvn.2
6060	1060	uc001kvy.2
52800	16100	uc001kwa.3
604000	85600	uc001kwh.2
0	-	uc001kws.3;uc009xxj.3
131000	18000	uc001kww.2
458000	92000	uc001kya.3;uc021pxr.1;ENSG00000148834|ENST00000445155;uc021pxs.1;ENSG00000148834|ENST00000432659
30500	-	uc001kzh.3;uc001kzg.3;uc010qre.2
13800	13600	uc021pzk.1;uc009xyw.3;uc001lcy.4;uc010qso.2;uc010qsp.1;uc010qsq.1;uc001lcz.4
116000	71600	uc001lds.1;ENSG00000151893|ENST00000340214;ENSG00000151893|ENST00000369156;ENSG00000151893|ENST00000544392
3950000	1780000	uc001lec.3;uc021pzp.1
191000	143000	uc001liw.4;ENSG00000188690|ENST00000420761;ENSG00000188690|ENST00000368778;ENSG00000188690|ENST00000368774
130000	56600	uc001lkh.2
121000	21600	uc001lkm.2;uc021qay.1
16400	-	uc001lkv.1;uc010qut.1
11400	8680	uc010qvo.2;uc001lok.4;uc010qvp.2;uc010qvm.2;uc010qvn.2;uc001loj.4;ENSG00000142082|ENST00000528469
252000	115000	uc001lol.2;uc001loo.2;ENSG00000185627|ENST00000352303;uc001lon.2;ENSG00000185627|ENST00000528906;ENSG00000185627|ENST00000526783;ENSG00000185627|ENST00000529372;ENSG00000185627|ENST00000382671;ENSG00000185627|ENST00000525665
1500000	84500	uc001lpk.1;ENSG00000023191|ENST00000527485;ENSG00000023191|ENST00000529368;ENSG00000023191|ENST00000529306;ENSG00000023191|ENST00000529768;ENSG00000023191|ENST00000531149;ENSG00000023191|ENST00000529115;uc009ybx.2;ENSG00000023191|ENST00000524464;ENSG00000023191|ENST00000532055;ENSG00000023191|ENST00000525701
303000	113000	uc001lpv.3;uc010qvw.2
438000	541000	uc001lrh.1
63300000	9250000	uc001lrq.1;ENSG00000177600|ENST00000530398;uc002ase.1
237000	72100	uc001lte.3;uc009ycu.3;ENSG00000078902|ENST00000263646;uc001ltf.3;uc001ltd.3;ENSG00000078902|ENST00000527938;ENSG00000078902|ENST00000530541;ENSG00000078902|ENST00000530506
3700000	265000	uc001luc.2;ENSG00000250644|ENST00000427721;ENSG00000117984|ENST00000429746;ENSG00000117984|ENST00000438213;ENSG00000117984|ENST00000433655;ENSG00000117984|ENST00000367196
162000	52000	uc001mae.1;uc001maf.1;ENSG00000244734|ENST00000380315
35700	29300	uc001mdg.2;uc010rai.1
434000	91900	uc010ran.2;uc001mdk.3;uc010ral.2;uc010ram.2;ENSG00000132254|ENST00000525235;ENSG00000132254|ENST00000531037
1000000	122000	uc001mdn.4;ENSG00000265264|ENST00000464330
2090000	258000	uc001mej.2
501000	227000	uc001mel.1;uc001mek.1
3940	2770	uc001mem.1;uc021qdb.1
99800	32800	uc001mho.3;ENSG00000205339|ENST00000527431;ENSG00000205339|ENST00000533233
207000	201000	uc001mmp.3;ENSG00000110700|ENST00000228140;ENSG00000110700|ENST00000533969
12700	3520	uc001mnq.3;ENSG00000166788|ENST00000529318;uc001mnr.3;ENSG00000166788|ENST00000531581;ENSG00000166788|ENST00000531751;ENSG00000166788|ENST00000530436;ENSG00000166788|ENST00000532452
1170000	179000	uc001mqp.4
33400	24500	uc001mrl.3;uc009yii.3;uc001szj.1;ENSG00000111052|ENST00000549417;ENSG00000111052|ENST00000261203
84000	41300	uc001mud.3;ENSG00000176148|ENST00000527661;ENSG00000176148|ENST00000324357;ENSG00000176148|ENST00000528962;ENSG00000176148|ENST00000528107;ENSG00000176148|ENST00000530419;ENSG00000176148|ENST00000528898
1120000	472000	uc001mvh.1;uc001mvg.3;uc001mvj.1;ENSG00000135387|ENST00000534825;ENSG00000135387|ENST00000532230
2270000	928000	uc001mwn.4;uc009ykj.3;uc010rfb.1;ENSG00000110442|ENST00000532705
136000	82500	uc001nei.3;uc010rhg.2;uc009ylk.2;uc010rhe.2;uc010rhf.2;uc009ylj.3;uc010rhh.2;uc010rhi.1;ENSG00000134575|ENST00000529663;ENSG00000134575|ENST00000530453;ENSG00000134575|ENST00000531547;uc010rhj.1;ENSG00000134575|ENST00000531004;ENSG00000134575|ENST00000529788
1690000	314000	uc001nfh.2;ENSG00000165916|ENST00000530912;ENSG00000165916|ENST00000524447;ENSG00000165916|ENST00000530651;ENSG00000165916|ENST00000531051;ENSG00000165916|ENST00000527906;ENSG00000165916|ENST00000526993
4320000	1070000	uc001nga.2;uc001nft.3;ENSG00000213619|ENST00000528192;uc010rhn.1;ENSG00000213619|ENST00000534208;ENSG00000213619|ENST00000530295
357000	128000	uc001njr.3;uc009ymd.1;ENSG00000149115|ENST00000528882;ENSG00000149115|ENST00000527207;uc001njq.3
183000	151000	uc001nkm.1
586000	265000	uc001nkn.2;uc001nko.2;ENSG00000156587|ENST00000526659
2900000	941000	uc001nqg.3
1260000	368000	uc001nsu.3;ENSG00000167996|ENST00000526640;ENSG00000167996|ENST00000532601;ENSG00000167996|ENST00000530019;ENSG00000167996|ENST00000532829;ENSG00000167996|ENST00000529548;ENSG00000167996|ENST00000529191;ENSG00000167996|ENST00000529631;ENSG00000167996|ENST00000534180
292000	274000	uc001nsz.1
359000	98400	uc001nta.2
305000	29800	uc001nte.4;uc001ntg.4;ENSG00000162174|ENST00000529226;ENSG00000162174|ENST00000535727
14700	4620	uc001ntl.3
16800	1620	uc001nua.3;uc001nub.3;uc010rma.2;uc001nuc.3;uc010rmb.2
458000	181000	uc001nui.4
30500	2630	uc001nvd.4
74400	24400	uc001nxt.3
50800	60100	uc001nye.3
938000	481000	uc001nyk.1;ENSG00000168439|ENST00000358794;uc010rnb.1;uc001nyj.3;ENSG00000168439|ENST00000536973;ENSG00000168439|ENST00000540887
71700	5930	uc001nyy.3
5120000	2180000	uc001nza.3
5520000	1320000	uc001nzt.3;ENSG00000173113|ENST00000308774;ENSG00000173113|ENST00000539854;ENSG00000173113|ENST00000535750
159000	27000	uc001oaz.2
2060000	655000	uc001obd.2;uc001obb.2;uc001oba.2;uc001obc.2;uc010rnn.2;uc001obe.2;uc010rno.2;ENSG00000168066|ENST00000448404;uc001obf.3;ENSG00000168066|ENST00000486867;ENSG00000168066|ENST00000432725;ENSG00000168066|ENST00000413725
104000	38500	uc001oci.4;uc001ock.3;ENSG00000110025|ENST00000534637;ENSG00000110025|ENST00000524831
371000	168000	uc001oda.2;uc021qlf.1;ENSG00000149792|ENST00000533943;ENSG00000149792|ENST00000526171;ENSG00000149792|ENST00000531705
484000	104000	uc001oek.3;ENSG00000173465|ENST00000533115;ENSG00000173465|ENST00000531405;ENSG00000173465|ENST00000526433;ENSG00000173465|ENST00000526877;ENSG00000173465|ENST00000527920
2220000	358000	ENSG00000172757|ENST00000534769;uc001ofs.3;ENSG00000172757|ENST00000532134;ENSG00000172757|ENST00000524553;ENSG00000172757|ENST00000530413;ENSG00000172757|ENST00000526975;ENSG00000172757|ENST00000534784;uc001wsg.3;uc010tpn.1
19900000	6360000	uc001ogo.3;ENSG00000175334|ENST00000530204
97100	12700	uc001ogy.1;ENSG00000087365|ENST00000528302;ENSG00000087365|ENST00000530322;ENSG00000087365|ENST00000533595;ENSG00000087365|ENST00000524627;uc001ogx.1;ENSG00000087365|ENST00000530981;ENSG00000087365|ENST00000533421;ENSG00000087365|ENST00000524475
4460	1880	uc001ohm.1
18200	18400	uc001ohz.4;uc001oia.4;uc001ohy.4;ENSG00000174547|ENST00000534488
51800	41800	uc001olv.3;ENSG00000110711|ENST00000529797;ENSG00000110711|ENST00000528641
25900000	9420000	uc001omf.3;ENSG00000084207|ENST00000398603
588000	189000	uc001oob.3
643000	232000	uc001orm.1;uc001orl.1;uc009ysx.1;uc009ysw.1;uc001orn.2;ENSG00000137497|ENST00000542977;ENSG00000137497|ENST00000537217;ENSG00000137497|ENST00000541584;uc001ork.1;ENSG00000137497|ENST00000545721;uc009ysy.2;ENSG00000137497|ENST00000544238;ENSG00000137497|ENST00000543937;uc021qmw.1;ENSG00000137497|ENST00000543009;ENSG00000137497|ENST00000537930;ENSG00000137497|ENST00000535947;ENSG00000137497|ENST000…
4640000	1150000	uc001ort.3;ENSG00000149357|ENST00000538404;ENSG00000149357|ENST00000545249;ENSG00000149357|ENST00000535107;ENSG00000149357|ENST00000544594
23500	-	uc001osh.4
260000	113000	uc001otz.1;uc001oty.1
843000	80100	ENSG00000181924|ENST00000541455;uc001ouj.3
2390	1100	uc001owu.3;uc001owv.3
23300	17800	uc010npv.1;uc010npw.1;uc004epa.2;uc001oyg.4;uc001oyh.4;uc010npt.1;uc001oyi.1;uc010rso.2;uc003fwy.4;uc004eoy.1;uc010rsn.2;ENSG00000149269|ENST00000533285;ENSG00000077264|ENST00000429193
1380000	105000	ENSG00000087884|ENST00000525034;uc001oyq.3;ENSG00000087884|ENST00000533193;ENSG00000087884|ENST00000525409;uc001oyr.1;ENSG00000087884|ENST00000527134;ENSG00000087884|ENST00000526164;uc001oyp.3
687000	235000	uc001pae.3;uc001paf.3;uc001pac.3;ENSG00000137500|ENST00000527495;ENSG00000137500|ENST00000529073;ENSG00000137500|ENST00000260054;ENSG00000137500|ENST00000534753;ENSG00000137500|ENST00000529745;ENSG00000137500|ENST00000533761
75500	23200	uc001par.3;ENSG00000171202|ENST00000531366;uc021qoi.1
4370000	1720000	uc001pbu.3;ENSG00000149196|ENST00000533986;uc010rtp.2;ENSG00000149196|ENST00000528004
48900	15400	uc001peh.3;uc001pei.3;uc001pef.3;ENSG00000182919|ENST00000530620;ENSG00000182919|ENST00000531650;ENSG00000182919|ENST00000527363;ENSG00000182919|ENST00000526335;ENSG00000182919|ENST00000533585;ENSG00000182919|ENST00000530279;ENSG00000182919|ENST00000527003;uc001pek.3;ENSG00000182919|ENST00000533154
16600	1490	uc001per.3;uc001peq.3
113000	-	uc001pew.3;ENSG00000168876|ENST00000545130;uc001pex.3;ENSG00000168876|ENST00000541144;ENSG00000168876|ENST00000544514
866000	45300	uc001pfd.4;uc009ywl.1
377000	162000	uc001pjy.3;uc001pjx.3;uc001pjw.1;ENSG00000075239|ENST00000528370;ENSG00000075239|ENST00000531813;ENSG00000075239|ENST00000527942
7810	2650	uc009yxy.3;uc003qrt.4;uc001pku.3;uc004dwf.3;uc011efs.2;uc010rwe.2
87100	16600	uc001pkx.3
28000	17700	uc001plw.1;uc001plx.1;uc010rwk.1;uc010rwi.1;uc010rwl.1;uc010rwj.1;ENSG00000137713|ENST00000531890
641000	118000	uc001pmo.3;uc021qqn.1;uc010rwr.2;ENSG00000150768|ENST00000531306;ENSG00000150768|ENST00000393051;ENSG00000150768|ENST00000537636
185000	103000	uc021qqp.1;uc001pnq.3;uc001pnr.3;ENSG00000262279|ENST00000576604;ENSG00000149294|ENST00000316851;uc021qqo.1;uc001pnp.3;ENSG00000149294|ENST00000531044;ENSG00000149294|ENST00000433634;uc001pns.3
993000	431000	uc001ppp.3;ENSG00000109917|ENST00000429220;ENSG00000109917|ENST00000444935;ENSG00000109917|ENST00000425791
648000	203000	uc001ppv.1;ENSG00000118137|ENST00000375329
8270000	2490000	uc001pqe.2;uc009yzl.2;uc009yzk.2;uc021qqv.1;ENSG00000168092|ENST00000304808
91900	39700	uc001pqt.3;uc010rxf.2;ENSG00000167257|ENST00000530849;ENSG00000167257|ENST00000534428
3820000	318000	uc001prp.2
893000	310000	uc001pun.2
1070000	282000	uc001pwf.3;ENSG00000076706|ENST00000392814
301000	88700	uc001pwv.3;uc001pwu.1;uc001pww.3
0	-	uc001pwz.3;uc010rzi.2;uc010rzj.2
11700	-	uc001pxc.3
11700	305	uc009zay.3;uc001pxp.3;ENSG00000154114|ENST00000533134
1020000	185000	uc001pyo.3;ENSG00000109971|ENST00000526110;uc010rzu.2;uc001pyp.3;uc009zbd.2;ENSG00000109971|ENST00000533540;ENSG00000109971|ENST00000528292;uc010rzv.1;uc009zbc.3;ENSG00000109971|ENST00000525624;ENSG00000109971|ENST00000525463;ENSG00000109971|ENST00000534567;ENSG00000109971|ENST00000527387;ENSG00000109971|ENST00000532182;uc001xhj.3;ENSG00000109971|ENST00000524552;ENSG00000109971|ENST00000524590;EN…
28700	11300	uc001qap.3
42200	32600	uc001qpw.4;uc001qpv.4;uc001qpx.4;uc001qpy.4;uc009zes.3;uc009zet.3
114000	25900	uc021quc.1;uc001qqg.2
8000000	52000	uc001qru.1;uc010sfq.1;ENSG00000111674|ENST00000545045;ENSG00000111674|ENST00000544430;ENSG00000111674|ENST00000539713;ENSG00000111674|ENST00000540580;ENSG00000111674|ENST00000537688;uc002gab.4;uc010vss.2;uc010vst.2;ENSG00000108515|ENST00000519602;ENSG00000108515|ENST00000522249;ENSG00000108515|ENST00000522798
4020000	683000	uc001qrz.3;ENSG00000111678|ENST00000537087;uc009zfj.1
1230000	162000	uc001qvf.3;uc021quk.1;ENSG00000003056|ENST00000537621;ENSG00000003056|ENST00000543258;ENSG00000003056|ENST00000543704;ENSG00000003056|ENST00000541507;ENSG00000003056|ENST00000543845;ENSG00000003056|ENST00000543159
2990000	1870000	uc001qyz.4
116000	9490	uc001rai.1;uc001raj.1;uc010shm.1;ENSG00000111261|ENST00000355566;ENSG00000111261|ENST00000543314
293000	130000	uc001rbd.3;ENSG00000013583|ENST00000536942;ENSG00000013583|ENST00000535636
318000	45600	uc010shw.2;uc001rdc.4;uc001rdd.4;ENSG00000023734|ENST00000538718
4720000	675000	uc001rfd.3;ENSG00000111716|ENST00000396075;ENSG00000111716|ENST00000450584;ENSG00000111716|ENST00000539782
66100	18500	uc001rhm.3;uc001rhn.3;uc001rhl.3
34900	14300	uc001riq.3;uc001rio.3;ENSG00000123106|ENST00000381256;uc009zjl.3;uc001rip.1;ENSG00000123106|ENST00000545737;ENSG00000123106|ENST00000536442;ENSG00000123106|ENST00000542801;ENSG00000123106|ENST00000540794;ENSG00000123106|ENST00000535212;ENSG00000123106|ENST00000543809;ENSG00000123106|ENST00000536154;ENSG00000123106|ENST00000541792;ENSG00000123106|ENST00000539270;ENSG00000123106|ENST00000543019
1130000	381000	uc001rmm.1;uc001rmn.1;uc009zjy.2;ENSG00000018236|ENST00000552248;ENSG00000018236|ENST00000548005;ENSG00000018236|ENST00000548481;ENSG00000018236|ENST00000552913;ENSG00000018236|ENST00000551424
96400	48600	uc001rww.4;uc010smu.2
4880000	510000	uc001sat.3;CON__P35908;uc001sax.3;CON__Q01546;CON__P07744;uc001sba.3;CON__P08729;CON__Q3KNV1;uc001saa.1;ENSG00000135480|ENST00000551537;ENSG00000170421|ENST00000547413;ENSG00000185640|ENST00000549255;CON__REFSEQ:XP_932229;ENSG00000189182|ENST00000553168;ENSG00000170486|ENST00000550829
12000000	1530000	uc001sau.1;CON__P04264
13000	4110	uc001sav.1
16700	-	uc001sbe.3;uc009zmn.2
220000	185000	uc010snu.2;uc001sbh.4;uc010snv.2;ENSG00000063046|ENST00000552490;ENSG00000063046|ENST00000550704;ENSG00000063046|ENST00000549481;ENSG00000063046|ENST00000551002;ENSG00000063046|ENST00000550390;ENSG00000063046|ENST00000549077
10700000	1720000	uc001scl.3;ENSG00000123349|ENST00000549759;uc001scm.3;ENSG00000123349|ENST00000550846;ENSG00000123349|ENST00000243040;ENSG00000123349|ENST00000550880;ENSG00000123349|ENST00000547130
1860000	280000	uc001scw.3;uc010sog.2;uc021qyf.1;ENSG00000185591|ENST00000548560
15100000	2340000	uc001sdb.4;uc001sde.4;uc001sdc.4;uc001sdl.4;uc001sdd.4;uc001sdf.4;uc010soh.1;uc001sdi.4;ENSG00000197111|ENST00000552083;ENSG00000197111|ENST00000552819;ENSG00000197111|ENST00000549863;ENSG00000197111|ENST00000562264;ENSG00000197111|ENST00000550927;ENSG00000197111|ENST00000547859;ENSG00000197111|ENST00000550520;ENSG00000197111|ENST00000551104;ENSG00000197111|ENST00000553064;ENSG00000197111|ENST000…
18200	7780	uc001sdy.3;uc001sdz.3;uc010sol.2;uc001sea.4
26100	6660	uc001sfg.2;ENSG00000123415|ENST00000514196;uc001sfc.4;ENSG00000123415|ENST00000504338;ENSG00000123415|ENST00000509864
842000	193000	uc001sgi.1;ENSG00000135413|ENST00000547511;ENSG00000135413|ENST00000546721
2350000	538000	uc001sht.3;uc001shu.2;ENSG00000257390|ENST00000546837;ENSG00000205323|ENST00000552080;uc001shv.4;ENSG00000205323|ENST00000444631;ENSG00000205323|ENST00000552884
202000	38600	uc001sie.1;uc001sif.1
24100	288	uc001sjf.3
4080000	3000000	uc001sjs.3;uc009zoo.3;ENSG00000196465|ENST00000552568;ENSG00000196465|ENST00000551834
31200000	3370000	uc001slr.3;ENSG00000110955|ENST00000552919;ENSG00000110955|ENST00000552959;ENSG00000110955|ENST00000551020;ENSG00000110955|ENST00000553007;ENSG00000110955|ENST00000551570;ENSG00000110955|ENST00000552104
91100	21500	uc001slu.4;uc010sqt.2;uc001slv.4;uc010sqs.2
197000	130000	uc001spj.3;uc001spk.3;uc001spn.3;uc001spl.3;uc010sry.2;NP_001248351.1;uc001spm.3;uc010srx.2;uc010srz.2;ENSG00000135506|ENST00000547079;ENSG00000135506|ENST00000550372;ENSG00000135506|ENST00000552787;ENSG00000135506|ENST00000552423
846000	367000	uc010ssq.2;uc001ssg.4;uc010ssr.2;uc001ssf.3;ENSG00000135677|ENST00000545471;ENSG00000135677|ENST00000540196;ENSG00000135677|ENST00000545273
9890000	2520000	uc001suw.2;ENSG00000090382|ENST00000549690;ENSG00000090382|ENST00000548839
608000	34700	uc001sxd.4
11600000	7910000	uc001tcp.3;ENSG00000177889|ENST00000549833;ENSG00000177889|ENST00000552442;ENSG00000177889|ENST00000550657;uc004fca.3
136000	32100	uc001tej.3;ENSG00000139343|ENST00000552085;ENSG00000139343|ENST00000553192
15300	7670	uc001tfh.2
42500	11700	uc001tfx.3;uc001tfv.3
343000	92800	uc001tkb.1;uc010swg.1;uc009zui.1;ENSG00000166598|ENST00000550595;ENSG00000166598|ENST00000549334;uc010osx.2
150000	-	uc001tlb.3;ENSG00000151131|ENST00000280749
2710000	1850000	uc001tlk.3
1930000	709000	uc001tqq.3;ENSG00000111229|ENST00000426440;ENSG00000111229|ENST00000547365
17700000	4430000	uc001ttk.1;ENSG00000089248|ENST00000546477;ENSG00000089248|ENST00000552052;uc001ttl.1
135000	38800	uc001tve.2;uc001tvf.2
6130000	1740000	uc001twu.1;uc010szc.1
89500	58800	uc001tyg.3
9970000	2880000	uc001tyi.3;ENSG00000111786|ENST00000550458;uc009zwy.2
502000	328000	uc001tyj.3;ENSG00000088986|ENST00000550845;ENSG00000088986|ENST00000552870;ENSG00000088986|ENST00000549649
10300	-	uc001tyz.3
1710000	879000	uc001ubo.3;ENSG00000099385|ENST00000574418
119000	41000	uc001ubp.3
828000	164000	uc001ucn.3;uc001ucm.3;ENSG00000033030|ENST00000544054;ENSG00000033030|ENST00000536663;uc001ucl.3;ENSG00000033030|ENST00000542892
97800	26500	uc001udl.3;ENSG00000139722|ENST00000535765;ENSG00000139722|ENST00000371248
13400	12300	uc001ufe.2;uc010tas.1;ENSG00000188026|ENST00000340724;uc001ufd.2;uc001uey.1
10500	-	uc001ujv.3;uc001ujs.4;uc009zyq.3
21500	14000	uc001unt.3;uc001unv.3;uc001unu.3
449000	266000	uc001uro.3;uc001urp.3
33700	3430	uc001usf.3
136000	72600	uc001uvu.1
1280000	345000	uc001uwu.3;ENSG00000120686|ENST00000437952;uc010abz.2;uc010aca.2;ENSG00000120686|ENST00000379641
141000	102000	uc001uzn.4;uc001uzo.2;uc001uzm.4;uc021riz.1
74100	16100	uc001uzq.3;uc001uzs.3;uc001uzt.3;ENSG00000133114|ENST00000357537
20100	12900	uc001vaz.4;uc001vay.4;uc010ack.3;ENSG00000136167|ENST00000416500
250000	55900	uc001vby.1;ENSG00000136146|ENST00000417167;uc010tgf.1
608000	256000	uc001vdj.2;ENSG00000102753|ENST00000436760
1320000	259000	uc001vhb.2;uc001vhc.2;uc010thb.1
20600	11300	uc001vhl.3
52600	18900	uc001viu.2
579000	96400	uc001vjn.1;uc001vjo.1;ENSG00000188243|ENST00000377619;ENSG00000188243|ENST00000377612
1110000	66500	uc001vjq.3;ENSG00000118939|ENST00000419068
23400	7620	uc001vkc.3
36700	-	uc001vmd.4;uc010afk.3;uc001vme.2;uc010tih.1;ENSG00000125257|ENST00000538287
24300	4120	uc001vnm.1;uc001vnn.1;uc010tim.1;ENSG00000102572|ENST00000444574;ENSG00000102572|ENST00000376554;ENSG00000102572|ENST00000418038;uc002wbl.3
17900	5630	uc001vpm.3;ENSG00000175820|ENST00000322527
135000	153000	uc001vqi.3
457000	138000	uc001vtm.1;uc010tka.1
53200	20400	uc001vyj.3
992000	552000	uc001waz.3;uc010tlu.2;uc010tlv.2;uc001way.3;uc002egw.2;uc010vgt.1;uc010ggo.3;uc002xlf.4;uc002xle.4;uc010zwk.2
104000	30700	uc001wiu.3
31500	7610	uc001wjg.4;uc001wji.4;ENSG00000258643|ENST00000557008;uc001wjh.4;ENSG00000258643|ENST00000556100;ENSG00000129473|ENST00000556599;ENSG00000129473|ENST00000557236;ENSG00000129473|ENST00000557579;ENSG00000129473|ENST00000554635;ENSG00000129473|ENST00000553824
50800	-	uc001wjk.3;uc001wjj.3
346000	195000	uc001wjo.3;uc001wjp.3;uc010tnm.2
19100	-	uc001wjy.3;uc001wjz.3
300000	82600	uc001wkh.4;NP_001243252.1;ENSG00000259431|ENST00000557630;NP_001243250.1;ENSG00000259431|ENST00000556545
15700000	3530000	uc001wmg.3;uc001wmh.3;ENSG00000092010|ENST00000561435;ENSG00000092010|ENST00000558112;ENSG00000092010|ENST00000559123
2000000	392000	uc001wmj.3;ENSG00000100911|ENST00000560410;ENSG00000100911|ENST00000559056;ENSG00000100911|ENST00000560370;ENSG00000100911|ENST00000558273
1330	893	uc001wmv.1;uc001wmx.1;ENSG00000196497|ENST00000560155;uc001wmu.2;uc001wmt.1;ENSG00000196497|ENST00000561462;ENSG00000196497|ENST00000558233;ENSG00000196497|ENST00000558046;ENSG00000196497|ENST00000558780;ENSG00000196497|ENST00000559253;ENSG00000196497|ENST00000561034
543000	416000	uc001wnn.2;ENSG00000255526|ENST00000530579;ENSG00000129559|ENST00000396828
232000	55000	uc001wpq.3
1210000	334000	uc001wsq.3;uc001wsp.3;ENSG00000151327|ENST00000554794;ENSG00000151327|ENST00000555211
6320000	3640000	ENSG00000186469|ENST00000557376;ENSG00000186469|ENST00000553432;uc001wzi.3;ENSG00000186469|ENST00000554875;ENSG00000186469|ENST00000553560
1450000	970000	uc001wzv.3;ENSG00000197930|ENST00000554019;ENSG00000197930|ENST00000554251;ENSG00000197930|ENST00000556223;ENSG00000197930|ENST00000556358;uc001hxt.3;ENSG00000086619|ENST00000264181
5620000	1150000	uc001xbq.1
332000	183000	uc001xbr.3;ENSG00000131981|ENST00000554715;uc021rtj.1
66300	21600	uc001xcb.3;uc010trb.2;uc001xcd.3;uc001xce.3;uc010aoq.3;uc010trc.2;uc001xcg.3;ENSG00000126777|ENST00000553360;ENSG00000126777|ENST00000554890;ENSG00000126777|ENST00000554294;ENSG00000126777|ENST00000553624;ENSG00000126777|ENST00000554570
94800	27100	uc001xdj.2;uc001xdk.2;uc021rtt.1;ENSG00000100567|ENST00000555931;ENSG00000100567|ENST00000557087
94700	-	uc001xif.1;uc001xig.1;uc001xij.1;ENSG00000125952|ENST00000556443;ENSG00000125952|ENST00000555419;ENSG00000125952|ENST00000557746;uc001xie.1;uc001xik.3;uc001xii.1;uc001xic.1;ENSG00000125952|ENST00000556892
68600	16700	uc001xjs.3
37100000	17700000	uc001xlc.2;ENSG00000100632|ENST00000555373
50400	3400	uc001xor.1
12100	-	uc001xpp.2;ENSG00000205659|ENST00000554938
198000	68000	uc001xpz.2;ENSG00000165898|ENST00000298818;ENSG00000165898|ENST00000554924
18200	8480	uc001xqv.2;uc001xqt.2;uc010tuw.1;uc001xqu.2;ENSG00000119689|ENST00000554806;uc001xqs.3;uc010tuu.2;ENSG00000119689|ENST00000556460;ENSG00000119689|ENST00000555089;ENSG00000119689|ENST00000555988
12900	3990	uc001xsy.3
22000	22400	uc010tvv.2;uc001xvo.4;ENSG00000071537|ENST00000557372
5230000	2970000	uc001ybc.4;uc001ybd.4;ENSG00000100604|ENST00000553552
86100	43300	uc001ybl.1
65000	65700	uc001ybm.4;uc001ybn.4;uc010auq.3;ENSG00000012963|ENST00000553857;ENSG00000012963|ENST00000555329;ENSG00000012963|ENST00000554232;ENSG00000259066|ENST00000557574;ENSG00000012963|ENST00000555113;ENSG00000012963|ENST00000556871
1920000	560000	uc001yem.1
220000	52000	uc001yfj.4;ENSG00000100744|ENST00000555757;ENSG00000100744|ENST00000553699
27100	13000	uc001ykv.4;uc001yku.4;uc001ykx.1;uc001ykw.1;ENSG00000080824|ENST00000553585;uc002afh.1;ENSG00000096384|ENST00000435812;ENSG00000096384|ENST00000415133
3340000	1120000	uc001ynf.2;ENSG00000166165|ENST00000553878;ENSG00000166165|ENST00000553610;ENSG00000166165|ENST00000557530;ENSG00000166165|ENST00000555039;ENSG00000166165|ENST00000553652
1380000	204000	uc001yrd.1;uc010tyr.1;ENSG00000182809|ENST00000538259;ENSG00000182809|ENST00000550577
6430	4340	uc001zhj.3
399000	215000	uc001zjr.3;uc001zjs.3;uc010ucj.2;uc001zjo.3;uc001zjp.3;uc001zjl.3;uc001zju.3;uc001zjm.3;ENSG00000134138|ENST00000314177;uc001zjn.3;ENSG00000134138|ENST00000557796;ENSG00000134138|ENST00000560617;ENSG00000134138|ENST00000560697;ENSG00000134138|ENST00000558313
2350	-	uc001zlk.1
48100	10100	uc001zll.3;uc010ucp.2
9550	8790	uc001zmu.1;uc001zmt.1;NP_116239.3;ENSG00000166140|ENST00000570108;uc001zmv.1;ENSG00000166140|ENST00000566407;ENSG00000166140|ENST00000561617
1910000	768000	uc001znl.3;ENSG00000187446|ENST00000560397;ENSG00000187446|ENST00000392151;ENSG00000187446|ENST00000560784;ENSG00000187446|ENST00000560965;ENSG00000187446|ENST00000560411
10200	10700	uc001zoo.4;uc010bcn.3;uc010bco.3;uc001zoq.4;uc001zon.2
67500	59700	uc001zsu.3;uc010bdp.3;uc010ued.2;uc001epg.1
33300	-	uc001ztb.3;uc001ztf.3
133000	103000	uc001ztp.3;uc001zto.2;uc001ztq.3;ENSG00000166734|ENST00000360824;ENSG00000166734|ENST00000558847;ENSG00000166734|ENST00000559222
3280000	368000	uc001ztv.3;ENSG00000104131|ENST00000424492;uc010ueg.2;ENSG00000104131|ENST00000558353;ENSG00000104131|ENST00000536248
11100000	1750000	uc001zww.3;uc001zws.3;ENSG00000128951|ENST00000558472;ENSG00000128951|ENST00000559416;ENSG00000128951|ENST00000559540;ENSG00000128951|ENST00000558978;uc001zwt.3;ENSG00000128951|ENST00000559935;ENSG00000128951|ENST00000450740;ENSG00000128951|ENST00000558367
317000	165000	uc001zye.3;uc001zyc.3;uc001zyf.3;uc001zyb.3;uc001zya.3;ENSG00000104064|ENST00000558970;uc001ewr.2;ENSG00000143458|ENST00000368917;uc010ufg.2;uc010pcp.1;ENSG00000104064|ENST00000561010
938000	561000	uc002abh.3
635000	410000	uc002abi.3
193000	30900	uc002abk.3;uc010bfb.3;uc002abl.4
776000	70500	uc002abn.3;ENSG00000138594|ENST00000560549;ENSG00000138594|ENST00000561438
955000	84600	uc002acd.1;ENSG00000128989|ENST00000564163;ENSG00000128989|ENST00000563566;ENSG00000128989|ENST00000569723;ENSG00000128989|ENST00000567830
59100	23500	uc002amt.1;ENSG00000166797|ENST00000559950;uc002amu.1
204000	84200	uc002amv.3;uc002amx.3;uc010bgw.3;uc010uio.2;ENSG00000028528|ENST00000353874;ENSG00000028528|ENST00000560829;uc010bgv.3;uc003kte.3;uc011cwn.2;ENSG00000028528|ENST00000559061
131000	63200	uc002and.3;uc010bgx.1
27400	14500	uc002anv.3;uc002anw.3
134000	45900	uc002aqk.4;uc010uju.2;ENSG00000103591|ENST00000560362
10300000	4530000	uc002asd.1
202000	53800	uc002aty.2;uc010uki.2;uc002atv.2;uc010bit.1;uc002atx.2;uc010ukk.2;uc010biu.1;uc010ukj.2;ENSG00000067225|ENST00000561609;ENSG00000067225|ENST00000569857;ENSG00000067225|ENST00000568883;ENSG00000067225|ENST00000562676;ENSG00000067225|ENST00000564178;ENSG00000067225|ENST00000562997;ENSG00000067225|ENST00000567087;ENSG00000067225|ENST00000566809;uc001fkb.4;uc001fka.4;ENSG00000067225|ENST00000567118;E…
277000	71700	uc010ukn.2;uc002aun.4;uc010bix.3;uc010biy.2;ENSG00000213614|ENST00000429918;uc010uko.1;ENSG00000213614|ENST00000569410;ENSG00000213614|ENST00000567027;ENSG00000213614|ENST00000457859
300000	158000	uc002avs.3;uc002avt.3;ENSG00000156642|ENST00000545878;uc010bjc.3;ENSG00000156642|ENST00000287226;ENSG00000156642|ENST00000565282;uc002avr.3;uc010ula.2;ENSG00000156642|ENST00000565325;ENSG00000156642|ENST00000567198
248000	87700	uc002axd.3;ENSG00000167178|ENST00000561740;ENSG00000167178|ENST00000565332
273000	36900	uc002axx.1;uc002axw.1;ENSG00000138629|ENST00000563081;ENSG00000138629|ENST00000565130;ENSG00000138629|ENST00000566365;ENSG00000138629|ENST00000565494
6370000	879000	uc002azi.4;ENSG00000178741|ENST00000568783;ENSG00000178741|ENST00000567270;ENSG00000178741|ENST00000568517;ENSG00000178741|ENST00000562233
1000000	188000	uc002bbt.2;uc010bkq.1;ENSG00000140374|ENST00000560595;ENSG00000140374|ENST00000560345;ENSG00000140374|ENST00000559386;ENSG00000140374|ENST00000559602;ENSG00000140374|ENST00000559973;ENSG00000140374|ENST00000560726;ENSG00000140374|ENST00000267950
724000	120000	uc002bcr.3;ENSG00000140382|ENST00000558845;ENSG00000140382|ENST00000560867;ENSG00000140382|ENST00000559099;ENSG00000140382|ENST00000560498;ENSG00000140382|ENST00000559035;uc002bcq.1;ENSG00000140382|ENST00000558651;ENSG00000140382|ENST00000558176
477000	84700	uc002bdd.3;uc010umt.2;uc010umv.2;uc002bdg.3;uc010umu.2;uc002bdf.3;ENSG00000166411|ENST00000561279;ENSG00000166411|ENST00000559881;ENSG00000166411|ENST00000559186;ENSG00000166411|ENST00000559205;ENSG00000166411|ENST00000557960;ENSG00000166411|ENST00000557826
192000	21800	uc002bjl.2
1230000	218000	uc002bjs.1;ENSG00000166503|ENST00000563790;ENSG00000166503|ENST00000562702;ENSG00000166503|ENST00000568294
11400	9980	uc002blu.1;uc002blv.1;uc002blt.1
42800	24000	uc002bmj.2
8540	-	uc002bpb.4
2440	1260	uc002bpl.1
414000	73200	uc002bww.3;ENSG00000131876|ENST00000559686;ENSG00000131876|ENST00000560496;ENSG00000131876|ENST00000559309
78100	45900	uc002cfv.4
383000	181000	uc002cgf.3;uc002cgg.2;ENSG00000167930|ENST00000442458;ENSG00000167930|ENST00000449945;ENSG00000167930|ENST00000453430;ENSG00000167930|ENST00000420046;ENSG00000167930|ENST00000421000;ENSG00000167930|ENST00000424016;ENSG00000167930|ENST00000438220;ENSG00000167930|ENST00000420500;ENSG00000167930|ENST00000419173;ENSG00000167930|ENST00000447499;ENSG00000167930|ENST00000417499;ENSG00000167930|ENST00000…
146000	83300	uc002chv.1;uc002cia.1;uc002cib.1;uc002chw.1;uc002chz.1;ENSG00000130731|ENST00000456420;ENSG00000130731|ENST00000568830;ENSG00000130731|ENST00000568773;uc021szw.1;ENSG00000130731|ENST00000568077
32700	5290	uc002cit.3;uc002ciu.3;ENSG00000103266|ENST00000567173;ENSG00000103266|ENST00000566408
2420000	425000	uc010uvi.2;uc002cmg.3;ENSG00000206053|ENST00000566742;ENSG00000206053|ENST00000382710;uc010uvk.2;ENSG00000206053|ENST00000382711;ENSG00000206053|ENST00000565851;ENSG00000206053|ENST00000562569;ENSG00000206053|ENST00000566691;uc010uvj.2;uc010bru.3;ENSG00000206053|ENST00000566925
249000	129000	uc002cmw.4;ENSG00000095906|ENST00000565134;ENSG00000095906|ENST00000568287;ENSG00000095906|ENST00000563136;ENSG00000095906|ENST00000568834;ENSG00000095906|ENST00000565987;ENSG00000095906|ENST00000562263;uc002cmx.4
272000	563	uc002cpk.1;ENSG00000184207|ENST00000562001
18800000	2680000	uc002crn.3;uc002crm.3;ENSG00000103363|ENST00000409477;ENSG00000103363|ENST00000494946;ENSG00000103363|ENST00000572954
1440000	506000	uc002csa.3;ENSG00000162076|ENST00000572006;ENSG00000162076|ENST00000573965;ENSG00000059122|ENST00000399667;uc002csd.3;uc002csc.3;uc002csb.3;ENSG00000059122|ENST00000573525;ENSG00000059122|ENST00000570425
70400	36700	uc002cwj.1
3560000	1510000	uc002czh.1;ENSG00000153048|ENST00000565287;ENSG00000153048|ENST00000567908;ENSG00000153048|ENST00000570125;ENSG00000153048|ENST00000568117;ENSG00000153048|ENST00000562843;ENSG00000153048|ENST00000569398
413000	97100	uc002daa.1;uc002dab.1;ENSG00000103274|ENST00000574334;ENSG00000103274|ENST00000571175;REV__uc010khx.3;REV__ENSG00000118492|ENST00000480328;REV__ENSG00000118492|ENST00000367493;uc010bum.1;ENSG00000103274|ENST00000574691
814000	124000	uc002daw.1;ENSG00000175643|ENST00000576027
54000	11000	uc002dhz.3
1700000	322000	uc002dlw.3;ENSG00000004779|ENST00000562133;ENSG00000004779|ENST00000567761
226000	76200	uc002dqy.3;uc002drc.3;uc002drb.3;uc002dre.3;uc002dqz.3;uc002dra.3;uc010vdb.2;uc010byl.1;ENSG00000168488|ENST00000568266;uc002drf.3;ENSG00000168488|ENST00000565971;ENSG00000168488|ENST00000564656
264000	162000	uc002drq.3;uc010vdf.2;uc010byn.3;uc002drr.3;ENSG00000177548|ENST00000567483;ENSG00000177548|ENST00000568703;ENSG00000177548|ENST00000561501;ENSG00000177548|ENST00000563577;ENSG00000177548|ENST00000566762
3750000	728000	uc002dss.3;ENSG00000261740|ENST00000569622;ENSG00000261740|ENST00000568556;ENSG00000261740|ENST00000565417;ENSG00000169627|ENST00000567436
1680000	436000	uc010vec.2;uc010ved.2;uc002dup.4;uc002dus.4;uc002duq.4;uc002dur.4;ENSG00000174938|ENST00000563118
42600	22700	uc010bzq.3;uc002dwx.3;ENSG00000102879|ENST00000565497;ENSG00000102879|ENST00000563778;ENSG00000102879|ENST00000570244;uc002dwy.1
165000	64300	uc002dxr.3
5410000	2180000	uc002dyf.3
29700000	14800000	uc002ebf.3;uc002ebh.3;uc002ebe.2;uc002ebg.3;ENSG00000089280|ENST00000568685;uc010caj.1
142000	56900	uc002eet.3;uc010vgh.2;uc010vgg.2;ENSG00000129636|ENST00000565262
48300	5880	uc002eja.3;ENSG00000167005|ENST00000566340;ENSG00000167005|ENST00000568822
1820000	568000	uc002ell.1;uc002elm.1;ENSG00000005194|ENST00000569979;ENSG00000005194|ENST00000569370;ENSG00000005194|ENST00000565961;uc010vhm.1;ENSG00000005194|ENST00000570000;ENSG00000005194|ENST00000563341;ENSG00000005194|ENST00000567751
1160000	283000	uc002elq.3;ENSG00000088682|ENST00000564655;uc010vho.2;ENSG00000088682|ENST00000567072;ENSG00000088682|ENST00000563391;ENSG00000088682|ENST00000567933;uc010vhp.2;ENSG00000088682|ENST00000564115;uc010vhn.2;uc002els.3;ENSG00000088682|ENST00000565964;uc002elp.2;ENSG00000088682|ENST00000563166
655000	36500	uc002elt.1;uc010vhq.2;ENSG00000102978|ENST00000562599
5250	2290	uc002ena.3
647000	152000	uc010cdj.3;uc002enh.4;uc002enj.4
92600	47400	uc002enm.3;uc002enk.3;uc010vig.2;uc010cdk.3;uc010vii.2;uc002eno.3;uc002enp.3;ENSG00000103034|ENST00000562999;uc010vih.2;ENSG00000103034|ENST00000569026;ENSG00000103034|ENST00000564126;ENSG00000103034|ENST00000561738;uc002enq.1;ENSG00000103034|ENST00000569404;ENSG00000103034|ENST00000568999;ENSG00000103034|ENST00000564207;ENSG00000103034|ENST00000561724;ENSG00000103034|ENST00000567667;ENSG00000103…
410000	134000	uc002era.3;ENSG00000067955|ENST00000564034;ENSG00000067955|ENST00000561924;ENSG00000067955|ENST00000563939
39100	24100	uc002erz.3;ENSG00000205250|ENST00000565226;ENSG00000133740|ENST00000256117;uc003ycz.4;uc003yda.4;ENSG00000205250|ENST00000568839;ENSG00000205250|ENST00000569573;ENSG00000205250|ENST00000565849
30200	18400	uc002esz.3
539000	83600	uc010vjo.1;uc002ete.1;uc010vjn.1;ENSG00000159720|ENST00000565835;ENSG00000159720|ENST00000564615;ENSG00000159720|ENST00000566322;ENSG00000159720|ENST00000564191;ENSG00000159720|ENST00000564788
161000	102000	uc002etn.3;uc010vjr.2;uc010cel.1
21100000	10200000	uc002eup.3;ENSG00000102898|ENST00000567105;ENSG00000102898|ENST00000568233;uc010vkf.1
17700	16800	uc002evr.3;uc010vle.2;ENSG00000103066|ENST00000568082;ENSG00000103066|ENST00000564827;uc010vld.2;uc002evs.3;uc010vlf.2;ENSG00000103066|ENST00000565744
10900000	3130000	uc002exg.1;uc002exf.3;ENSG00000103018|ENST00000568237
124000	79700	uc002exs.3;ENSG00000141101|ENST00000564620
229000	15500	uc002eym.1
82000	43100	uc002fca.3
8520	5480	uc002fck.3;uc002fcl.3;uc003yau.2;ENSG00000091656|ENST00000518282;ENSG00000091656|ENST00000455469;ENSG00000091656|ENST00000050961;uc003yaw.1
6270	-	uc002fcx.3;uc002fcw.4;uc002fcy.4;ENSG00000090863|ENST00000562090;uc002fcz.4
69600	65200	uc002fdw.3;uc010vnb.2;uc002fdx.3;uc010cgu.3;uc010vnd.2;uc002fdv.3;uc010vna.2;ENSG00000050820|ENST00000546196;uc010vnc.2;uc002fdu.3;uc002fdt.3;ENSG00000050820|ENST00000569340;ENSG00000050820|ENST00000568864;ENSG00000050820|ENST00000564028;ENSG00000050820|ENST00000566465;ENSG00000050820|ENST00000569006
23100	8140	uc002fdy.3;uc002fea.1;uc002fdz.3
418000	252000	uc002fet.2;ENSG00000166848|ENST00000569234
200000	55100	uc002ffu.3;ENSG00000103121|ENST00000570195;ENSG00000103121|ENST00000562713;ENSG00000103121|ENST00000565650;ENSG00000103121|ENST00000565108;ENSG00000103121|ENST00000561614
374000	156000	uc002fgd.3;ENSG00000140905|ENST00000566566;ENSG00000140905|ENST00000564386;ENSG00000140905|ENST00000569885
18600	4820	uc002fgy.1
8840	1390	uc010voe.2;uc002fii.3;uc010vof.2;uc002fij.3;ENSG00000103194|ENST00000569038;ENSG00000103194|ENST00000567526;ENSG00000103194|ENST00000569925
979000	295000	uc002fja.3;uc002fjb.2
20500	-	uc002fjd.3
90000	22700	uc002fkr.3;uc021tml.1;uc010vow.2;uc010vov.2;uc002fkp.3;uc002fkq.3;uc002fks.4;ENSG00000172530|ENST00000289484;uc002fko.1;ENSG00000172530|ENST00000439677;ENSG00000172530|ENST00000466197;ENSG00000172530|ENST00000436970;ENSG00000172530|ENST00000456902;ENSG00000172530|ENST00000412691;ENSG00000172530|ENST00000436274
4420000	1370000	uc002flv.3;ENSG00000198931|ENST00000569616;ENSG00000198931|ENST00000563655;uc002flw.3;ENSG00000198931|ENST00000567713;ENSG00000198931|ENST00000568319
97700	-	uc002fnv.3;uc002fnt.3
10300	8210	uc002fpf.2;uc002fph.2;uc010ciz.1;uc002fpk.1
217000	126000	uc002frv.3;uc002fru.3;uc010vqc.2;uc002frt.3;ENSG00000167699|ENST00000576419;ENSG00000167699|ENST00000573137
5990	1430	uc002fsa.3
100000	45100	uc002fsc.3
82200000	26000000	uc002fsj.3;uc002fsk.3;ENSG00000108953|ENST00000575977;ENSG00000108953|ENST00000573196;ENSG00000108953|ENST00000573026
1800000	583000	uc002fsl.3;uc002fsm.3;ENSG00000167193|ENST00000574295
242000	40300	uc002ftx.3
1660000	301000	uc002fwc.3;uc021tnt.1;uc002fwe.1
813000	293000	uc002fxs.3;ENSG00000132388|ENST00000571980;ENSG00000132388|ENST00000574633;ENSG00000132388|ENST00000572484
473000	68200	uc002fyp.3;ENSG00000161920|ENST00000573708;ENSG00000161920|ENST00000575284
1260000	223000	uc002fzb.3;ENSG00000142507|ENST00000571309
52100000	5190000	uc002gaa.3;ENSG00000108518|ENST00000572383;CON__P02584
107000	53500	uc002gbm.4;uc010vsw.1;uc002gbl.4;uc010clc.1;uc010cld.1;uc002gbk.2;uc002gbj.3;ENSG00000029725|ENST00000575991
4220000	1290000	uc002gby.1;ENSG00000108561|ENST00000574444;ENSG00000108561|ENST00000570805
421000	115000	uc002gcd.3;ENSG00000167842|ENST00000576988
11600000	1380000	uc002gdf.4;ENSG00000129235|ENST00000570330;ENSG00000129235|ENST00000574838;ENSG00000129235|ENST00000574734
2320000	374000	uc002gec.3;ENSG00000161939|ENST00000547302;uc002ged.3;ENSG00000258315|ENST00000546760;ENSG00000258315|ENST00000552775;uc010vti.2
265000	17400	uc002gfq.2;ENSG00000006047|ENST00000571464
445000	86100	uc002ggs.3
51300	18600	uc002ggt.1;ENSG00000165246|ENST00000382868;uc021xhm.1;uc010ndi.3;uc004crp.3;uc011nas.1;uc003fio.1;uc004ftg.2;uc010ndh.3;uc004fte.2;ENSG00000169992|ENST00000570940;uc010hww.1;uc004ftf.2;ENSG00000169760|ENST00000415045
25500	25400	uc002gis.3
48600	4870	uc002giz.3;uc002gja.3;ENSG00000183011|ENST00000576861;ENSG00000183011|ENST00000576384;ENSG00000183011|ENST00000575208
4100	1380	uc002gjd.2;uc002gje.2;uc002gjf.2;uc002gjh.2;ENSG00000170004|ENST00000439235;ENSG00000170004|ENST00000449744;ENSG00000170004|ENST00000573936
152000	31300	uc002glx.3;ENSG00000170310|ENST00000573016;uc021tqd.1
29700	26400	uc002grz.4;uc010vwy.2;uc010cpr.3;uc002gry.4;uc010vxa.2;uc010vxb.2;uc010vwz.2;uc002grv.4
32000	4180	uc002hbk.2;uc002hbm.2;ENSG00000109103|ENST00000444148
76500	43500	uc002hdy.4
34500	6320	uc002hfb.2;uc010wbo.2
12700	5920	uc002hgr.3;uc010wbw.1
865000	294000	uc002hkd.3;uc002hkc.3
36200	17300	uc010wde.2;uc010wdf.2;uc002hoc.3;uc002hoe.3;uc002hod.3;uc010wdg.2;uc002hoa.3;uc002hob.3;uc002hof.3;uc010cvd.1;uc002hog.1;uc010wdh.1
138000	14200	uc002hra.3;uc010wdy.1;ENSG00000002834|ENST00000419929;uc010wdz.2;uc001iqk.3;uc021pnu.1;ENSG00000002834|ENST00000443937
1640000	85400	uc002hsq.3;ENSG00000141741|ENST00000577810
1130000	453000	uc002hux.2;uc010wfi.1;uc002huy.2;uc010wfh.1;uc010wff.1;uc010wfg.1;ENSG00000073584|ENST00000478349;ENSG00000073584|ENST00000447024;uc010wfj.1;ENSG00000073584|ENST00000580654;ENSG00000073584|ENST00000577721;ENSG00000073584|ENST00000582955
90100	19500	uc002hwu.1;ENSG00000171401|ENST00000246635;uc002hwv.1;CON__ENSEMBL:ENSP00000377550;ENSG00000171401|ENST00000336861;uc010cxo.3;uc010wfr.2;uc021txk.1;CON__Q497I4;CON__Q15323;CON__Q9UE12;uc002hwn.3;uc010cxn.3
232000	61400	uc002hxj.3;uc003ckc.3
6470	-	uc002hxu.3;uc002hxt.3
1260000	216000	uc002hxv.2;ENSG00000141756|ENST00000269598;ENSG00000141756|ENST00000455106;ENSG00000141756|ENST00000544340;uc002hxw.1;ENSG00000141756|ENST00000429461
325000	66300	uc002ibi.3
1530000	354000	uc002ibl.3
177000	17400	uc002ibq.3;uc002ibs.3;uc002ibr.3;uc002ibp.3;uc010whd.2;ENSG00000131467|ENST00000543428
30200	28700	uc002icm.1;uc010whk.1;uc010cyw.1
9560	-	uc002igs.2
310000	284000	uc002iig.3;uc010daf.1;uc002iih.1
386000	311000	uc002ijs.4;uc002ijx.4;uc021tyv.1;uc002ijt.4;uc021tyw.1;uc002iju.4;ENSG00000186868|ENST00000576518;ENSG00000257437|ENST00000552974;uc010dau.3;ENSG00000257437|ENST00000552530;uc002ijr.4;ENSG00000186868|ENST00000347967;ENSG00000257437|ENST00000549053;ENSG00000257437|ENST00000549598
30100	24800	uc002ilj.3;ENSG00000259207|ENST00000435993;uc002ili.1
904000	343000	uc002ilt.1;uc010wkw.1;ENSG00000108424|ENST00000582097;uc010wkx.1;ENSG00000108424|ENST00000583648;ENSG00000108424|ENST00000583013;ENSG00000108424|ENST00000577875;ENSG00000108424|ENST00000582126
630000	218000	uc002imo.3;uc010wkz.2;uc010wla.2;uc010wlb.2;ENSG00000108439|ENST00000583599
8750	2310	uc010wlr.2;uc010wlp.2;uc002iof.3;uc010wls.2;uc010wlq.2;ENSG00000136436|ENST00000513119;ENSG00000136436|ENST00000507306;ENSG00000136436|ENST00000509784
576000	332000	uc002ioi.3;ENSG00000159202|ENST00000506498;ENSG00000159202|ENST00000511373;ENSG00000159202|ENST00000508468;ENSG00000159202|ENST00000514948;ENSG00000159202|ENST00000504684
29100000	8320000	uc002iox.1;ENSG00000167085|ENST00000419140;ENSG00000167085|ENST00000504124;ENSG00000167085|ENST00000512041;ENSG00000167085|ENST00000446735;ENSG00000167085|ENST00000511832;ENSG00000167085|ENST00000434917;uc010snb.1
21700	20500	uc002iqh.4
76600	17300	uc002iqt.3
220000	92600	uc002iso.3
30600000	9970000	uc002ith.2;uc002iti.2;ENSG00000011052|ENST00000376392;ENSG00000239672|ENST00000480143;uc010dbx.2;ENSG00000239672|ENST00000475573;ENSG00000239672|ENST00000456492;uc021uae.1
27900	32700	uc002itk.3;uc002itj.3;uc002itl.3
6760	-	uc002iuf.1;uc010dcd.1;ENSG00000166263|ENST00000405898;uc010dcc.1
1430000	327000	uc002iuv.4;uc010wnk.2;ENSG00000121064|ENST00000576154;ENSG00000121064|ENST00000572710;ENSG00000121064|ENST00000575395;ENSG00000121064|ENST00000572591
37800	21200	uc002ixd.2;ENSG00000232387|ENST00000425592;ENSG00000182628|ENST00000583380;ENSG00000182628|ENST00000578105;ENSG00000182628|ENST00000584089;ENSG00000182628|ENST00000581068;ENSG00000182628|ENST00000578519
189000	83900	uc002jad.3;uc002jae.3;uc002jaf.3
9270	5190	uc002jek.2;uc010deh.2;uc010wqa.1;uc002jej.2;ENSG00000100201|ENST00000396821;uc003avy.4;ENSG00000100201|ENST00000403230;uc003avx.4;ENSG00000100201|ENST00000381633;uc011anu.2;ENSG00000263077|ENST00000580373;ENSG00000108654|ENST00000577787;ENSG00000108654|ENST00000579996
1000000	308000	uc002jgk.3;ENSG00000182481|ENST00000579754;ENSG00000182481|ENST00000584026
18000	6380	uc002jij.3
14800	3540	uc002jjn.3;uc002jjp.1
3010000	410000	uc002jlo.3;ENSG00000109062|ENST00000583369;ENSG00000109062|ENST00000581356
33200	-	uc002jmj.4;uc010wrs.2;uc002jmi.3
28300000	7180000	uc002jmn.1;uc002jmo.1;ENSG00000167863|ENST00000538432
22700	9140	uc002jmp.3
11700	6920	uc002jni.2;uc002jnj.2;ENSG00000125447|ENST00000537686;ENSG00000125447|ENST00000584243;ENSG00000125447|ENST00000582376;uc002jnk.2;ENSG00000125447|ENST00000582486;uc010wrz.2;uc010wrx.2;uc010wrw.2
2250000	489000	uc002jnx.4;uc002jny.4;ENSG00000177885|ENST00000582582;ENSG00000177885|ENST00000578961;ENSG00000177885|ENST00000581959
14200	2360	uc002jpm.3;uc021udd.1
41600	33100	uc002jru.1
3170000	753000	uc002jsk.1
679000	226000	uc002jsl.3
139000	-	uc002jsm.3
8740	-	uc002jts.4;uc002jtv.3;uc002jtu.4;uc010wtk.2;uc002jtt.4;uc002jtx.1
165000	39500	uc002jut.3;uc002juu.1
60900	25100	uc002jvf.3;uc002jvd.1;uc002jvg.3;uc010dhl.1;uc002jvh.3
21000	3020	uc002jwf.3;uc002jwe.3
1010000	81600	uc002jwh.3;uc002jwi.3
831000	78200	uc002jxp.3;ENSG00000171298|ENST00000570803;ENSG00000171298|ENST00000577106;ENSG00000171298|ENST00000572080
261000	318000	uc002jzx.2;ENSG00000224877|ENST00000577158
508000000	77600000	uc002kak.2;ENSG00000184009|ENST00000571327;ENSG00000184009|ENST00000575994;ENSG00000265928|ENST00000342787;ENSG00000184009|ENST00000571721
37700000	17100000	uc002kbh.2;uc010wut.2
3870000	1910000	uc002kbn.1;ENSG00000185624|ENST00000439918;ENSG00000185624|ENST00000537205;ENSG00000185624|ENST00000575652;ENSG00000185624|ENST00000415593;ENSG00000185624|ENST00000573778;ENSG00000185624|ENST00000576380;uc002kbl.1;ENSG00000185624|ENST00000576052;ENSG00000185624|ENST00000576541;ENSG00000185624|ENST00000571617;ENSG00000185624|ENST00000570907;ENSG00000185624|ENST00000574914;ENSG00000185624|ENST00000…
1120000	204000	uc002kls.3;uc002klt.4;uc002klr.3;uc002xfl.1;uc002xfm.1;ENSG00000101608|ENST00000578562
251000	172000	uc002koj.3;uc002kok.3;ENSG00000101558|ENST00000585042
571000	122000	uc002kon.3;uc010wzr.2;uc002kop.3;ENSG00000134265|ENST00000582472;ENSG00000134265|ENST00000580224;ENSG00000134265|ENST00000580483
12100	-	uc002kqw.3;uc002kqv.3
5680	-	uc002kum.4
2350000	1730000	uc002kvm.3;uc002kvn.3;ENSG00000141380|ENST00000582792;ENSG00000141380|ENST00000585121;ENSG00000141380|ENST00000577572;ENSG00000141380|ENST00000269138;ENSG00000141380|ENST00000581570;ENSG00000141380|ENST00000580642;ENSG00000141380|ENST00000539244;uc010xbi.2;uc010xbf.2;uc010xbg.2
562000	149000	uc002kwg.2;uc010xbn.1;ENSG00000170558|ENST00000418492;ENSG00000170558|ENST00000430882;uc002ybn.2;uc002ybr.2;uc002ybp.2
24300	11600	uc010dmt.3;uc002kyw.1;uc002kyy.4
15600	7650	uc002kzg.3;uc010dmx.3;uc002kze.1
16700	16700	uc002lbr.1;uc010dnl.1;uc010xct.1;NP_001244263.1
199000	126000	uc002lbu.3;uc002lbv.3
42000	28400	uc002lcs.3;uc002lct.3
666000	160000	uc002lcu.3
68000	-	uc002ldk.2
2950000	452000	uc002lgg.3;uc002lgj.1;ENSG00000091164|ENST00000540155
6820000	613000	uc002lli.3;uc002llh.3;uc021ull.1;ENSG00000166347|ENST00000299438
3600000	1200000	uc002lpc.3;uc002loz.3;uc002lpa.3;uc002loy.3;uc021ulx.1;ENSG00000172270|ENST00000575414;ENSG00000172270|ENST00000574514;ENSG00000172270|ENST00000573216;ENSG00000172270|ENST00000573784;ENSG00000172270|ENST00000576984
1900000	791000	uc002lpm.1;uc002lpn.1;uc010xft.2;uc010xfu.1
25800	5310	uc002lpp.2;uc002lpq.2;uc002lpr.2;uc004bfv.3;uc004bfx.3;uc004bfw.3;uc004bfz.3;uc011lwu.2;uc002lps.2;ENSG00000119314|ENST00000210227
87300	80100	uc002lqa.1;uc021umb.1
111000	72900	uc002lqb.3
190000	6450	uc002lre.4;ENSG00000099817|ENST00000215587
10400000	2170000	uc002lrn.3
37200	24600	uc010xgl.1;uc002lrr.4;uc010dsg.1
1230000	563000	uc002lsj.3;uc002lsk.3
0	-	uc002lsn.3;uc002lsm.3;uc021umk.1
1140000	135000	uc002ltj.3;uc002ltk.3
87200	28300	uc002ltq.3;uc002ltr.3;uc002ltt.4;uc002lts.1;uc002lto.3
40000	-	uc002luc.3
3750000	506000	uc002lvp.4
12100000	2720000	uc002lvx.1
220000	108000	uc002lwd.2
10900000	2110000	uc002lwi.1
309000	202000	uc002lwy.1;uc002lwz.1;uc002lxb.1
177000	15100	uc002lxs.3
103000	25100	uc002lyq.4
7250	7970	uc002lze.3
1170000	63100	uc002lzw.2
3360000	426000	uc002mbj.2;uc002mbk.2;uc002mbl.3
45000	-	uc002mdw.3;uc002mdy.3;uc010xix.2;uc002mdv.3
1580000	461000	uc002mdx.3;uc002mdz.3;uc010duq.3
2570000	289000	uc002mem.1
19800000	9400000	uc002mer.4
12100	-	uc002mfg.1;uc002mff.1
4810	2430	uc002mfm.3
103000	13600	uc002mgo.3;uc010dvh.2
264000	48400	uc002mjj.2;uc002mjl.2
292000	142000	uc002mjm.2
250000	143000	uc002mjn.3
2160000	622000	uc002mju.4;uc002apk.3;ENSG00000103769|ENST00000565075;ENSG00000103769|ENST00000435304;ENSG00000103769|ENST00000566233;uc010ujk.2;ENSG00000103769|ENST00000564910;uc001fnc.3
142000	30700	uc002mml.2;uc002mmk.2;ENSG00000127445|ENST00000380889
15700	3240	uc002mny.1
10000	185	uc002moa.3
226000	94500	uc002mof.1
14000	-	uc002mpa.3
6530	3460	uc002mpf.3;uc002mpe.4;uc002mpg.1
779000	210000	uc002mpy.3
491000	67000	uc002mql.2;ENSG00000161888|ENST00000429831
362000	502000	uc002mry.1
165000	68700	uc002msb.3;uc010dyc.2;uc010dyd.3;ENSG00000130159|ENST00000585318;uc010xma.2
74200	7340	uc002mub.2;uc010dyv.1
758000	59700	uc002muh.2;uc002mui.2;uc002mug.2
2240	-	uc002mup.3;uc002muq.3;uc002muo.3;ENSG00000083312|ENST00000519220;ENSG00000083312|ENST00000396346
2790000	902000	uc002muu.3
191000	160000	uc002muv.3
670000	139000	uc002mvd.3;ENSG00000167815|ENST00000334482;uc002mve.1
1160000	94500	uc002mvg.1
136000	92300	uc002mvn.1;uc010xmr.1
238000	156000	uc002mvu.2
2800000	449000	uc002mvw.1;uc002mvz.1;uc010xmw.1
211000	46900	uc002mwb.3
80000	21200	uc002mwm.3
39000	14600	uc002mzg.3
4390	1450	uc002nan.3;uc002nao.1
287000	146000	uc002nav.3;uc010xog.2;uc010dzy.3;ENSG00000105127|ENST00000537303
9220000	3580000	uc002ndj.2;uc002ndi.2;uc002ndk.1
67600	6310	uc002ndt.3
2140	-	uc002ndx.3;uc002nea.1;uc010eah.1;uc010xpe.1;uc002nec.1;uc002neb.1
1070000	127000	uc002ndz.1;uc010xpf.1
99100	123000	uc002ngd.3
26700000	5660000	uc002ngw.3
8170	-	uc002nhe.1;uc010xpv.1
502000	32600	uc002nip.2
34800	1400	uc002niq.3;uc021uqn.1
158000	48500	uc010ebv.3;uc002nkb.4;uc010ebw.3
2960000	764000	uc002nkk.3;uc002nkm.3;uc002nkl.3
302000	45600	uc002nlq.3;uc002nlr.4;ENSG00000064489|ENST00000514819
83500	52700	uc002nls.3;uc021uqt.1;uc002nlu.3;uc002nlt.3;ENSG00000064490|ENST00000536253;ENSG00000064490|ENST00000543652;ENSG00000064490|ENST00000544923
450000	99000	uc002nsd.2
87300	41000	uc002nsr.3;uc002nss.3;uc002nst.3;uc002nsq.3;ENSG00000105176|ENST00000576442;ENSG00000105176|ENST00000574666;ENSG00000105176|ENST00000574110
1360000	143000	uc002ntm.3;uc002ntl.3;ENSG00000105185|ENST00000379316
25900	3610	uc002nuy.4;uc002nuv.3
26600	16600	uc002nva.4;uc002nvb.4;uc010xru.2;uc002nvc.4;ENSG00000262860|ENST00000575697;ENSG00000262860|ENST00000575388
3480	-	uc002nvf.3;uc010xrv.2;uc002nvg.2;uc010xrw.2
74200	12400	uc002nvj.3
4540	-	uc002oad.2
114000	9740	uc002oan.3;uc002oaq.3;uc002oap.3;uc010xsx.2
6160	229	uc002ocf.3;uc002oce.3;uc010xta.2;uc010xsz.2;uc002ocg.3
694000	196000	uc002ode.3
110000	72600	uc002odg.1;ENSG00000105254|ENST00000392178
6610000	1750000	uc002odi.1;uc002odk.3;uc002eid.1
214000	111000	uc002oii.4;uc010efx.1
1490000	385000	uc002oiz.1;uc010xuh.2
20900	11600	uc002oje.3
17900	74.2	uc021uuh.1;uc021uui.1;uc002ojj.1;uc002ojk.3;uc002ojo.1;uc010ege.1
414000	78300	uc002olf.3
29300	7160	uc002olm.3;uc002olk.3;uc002oll.3
6720	2700	uc002olu.1;ENSG00000105197|ENST00000544017;uc002olv.1
194000	60100	uc002omq.3;uc002omr.3
544000	140000	uc002onm.4
179000	95600	uc002ooz.3
11000	-	uc002oqg.3
223000	67000	uc002oqo.3
253000	136000	uc002ort.3
2910000	826000	uc002otg.2
108000	43600	uc010eiu.1;uc002owp.3
4030000	2340000	uc002oww.2
683000	134000	uc002oxa.3
406000	195000	uc002ozm.3;uc010ejs.3;uc010xxc.2;uc010xxb.2;uc002ozn.3
186000	11700	uc002ozw.1;uc002ozv.3
901000	112000	uc002pap.1
47600	-	uc002pav.3;uc002paw.3
145000	26900	uc002pax.4
220000	52800	uc002pbr.1;uc002pbq.1
70100	44900	uc002pbv.3;uc002pbs.2;uc002pbt.2;uc002pbu.2
563000	309000	uc002pcw.3;uc002pcv.3
1020000	320000	uc002pdv.2;uc001wpy.3;uc001wpz.3;ENSG00000139910|ENST00000449198;ENSG00000139910|ENST00000547619;uc001wqb.3;ENSG00000139910|ENST00000549571;ENSG00000139910|ENST00000574031;ENSG00000139910|ENST00000483536;uc001wqa.3
3410000	445000	uc002pfs.3;uc002pfq.3;uc010xyh.2;uc002pfr.3
4960	2970	uc002pga.4
886000	40800	uc002phd.2;uc002phc.2;uc002phe.3;uc010elf.2
286000	65900	uc002pjd.2
2930000	1820000	uc002plb.4;uc002pla.3;ENSG00000104805|ENST00000424608;ENSG00000104805|ENST00000452087;uc002pld.3;ENSG00000104805|ENST00000411700;ENSG00000104805|ENST00000451312
577000	273000	uc002plo.3;uc002pln.1
509000	89300	uc002pns.2;uc010yaq.2
18500	-	uc002pny.3;uc010qrh.1;uc010sho.2
125000	33900	uc002poj.3
15800	2120	uc002poq.3
6200000	2310000	uc002prb.3;uc002prc.3
92800	-	uc002psl.3;uc002psk.3
26400	5190	uc002psn.1;uc002psq.1
162000	63200	uc002pss.3;uc003vmk.3;uc001mxa.1;uc001mxb.1
447000	299000	uc002pwc.2
2220000	1130000	uc002pyp.3;uc010ydk.2;ENSG00000105568|ENST00000391791;uc002pyq.3;uc010epm.1;ENSG00000105568|ENST00000454220;ENSG00000137713|ENST00000534521;ENSG00000137713|ENST00000531373;ENSG00000137713|ENST00000534500
5370000	1040000	uc002qde.3;ENSG00000170906|ENST00000391764;ENSG00000170906|ENST00000391762;ENSG00000170906|ENST00000422029;ENSG00000170906|ENST00000420296
287000	104000	uc002qjx.3;uc002qkd.3;ENSG00000133265|ENST00000376343
52800	19600	uc002qkx.1
108000	48800	uc002qla.3;uc002qlb.3;uc002qlc.3
20800	6220	uc002qlo.3
905000	344000	uc002qlx.3;uc002qlw.3;uc010etd.3;uc002qlv.3;uc002ira.4;uc010wmu.2;ENSG00000049283|ENST00000574464;ENSG00000049283|ENST00000510045;ENSG00000049283|ENST00000503246;ENSG00000049283|ENST00000507467;ENSG00000049283|ENST00000515126;ENSG00000049283|ENST00000514874;ENSG00000049283|ENST00000512379
29500	10700	uc002qnh.3
878000	235000	uc002qsn.3
4170000	518000	uc002qtg.1;uc010eut.1;uc002qth.1
286000	185000	uc002qtl.4
7370000	1160000	uc002qwf.3;uc002qwg.3;uc002qwd.2;ENSG00000143727|ENST00000413140;ENSG00000143727|ENST00000405233;ENSG00000143727|ENST00000439645
5990	2950	uc002qxm.1;uc010ewm.1;ENSG00000171853|ENST00000415624;ENSG00000171853|ENST00000441983;ENSG00000171853|ENST00000411973;ENSG00000171853|ENST00000417243;ENSG00000171853|ENST00000416918
1230000	336000	uc002qxp.4;ENSG00000182551|ENST00000382093
688000	403000	uc002qzr.3;ENSG00000134330|ENST00000481367;ENSG00000134330|ENST00000481688;uc002qzs.3;ENSG00000134330|ENST00000496603;ENSG00000134330|ENST00000495797;ENSG00000134330|ENST00000492223
17500	13400	uc002qzu.3;uc010ewy.3
90600000	15400000	uc002qzx.3;ENSG00000134308|ENST00000446619
6100000	2310000	uc002raj.3;ENSG00000115756|ENST00000419810;uc001bwh.3;ENSG00000115756|ENST00000422133;ENSG00000115756|ENST00000423674
967000	208000	uc002rav.3;uc002raw.3;uc010yjh.2;uc002rau.3;uc010yjg.2
1960000	661000	uc002rcm.3;ENSG00000163032|ENST00000457525;ENSG00000163032|ENST00000451533
159000	95600	uc002rdw.1;uc002rdx.3;uc002rdy.3;ENSG00000118960|ENST00000446825
2650000	404000	uc002rfm.3
103000	37100	uc002rii.4;ENSG00000138080|ENST00000380320;uc010eyq.2;ENSG00000138080|ENST00000433140;uc002rik.4
108000	50300	uc002rkl.3;uc002rkm.3
251000	153000	uc002rlh.1;uc010ezh.1
2550000	1740000	uc002roa.1;ENSG00000162961|ENST00000422413;ENSG00000162961|ENST00000414013
1060000	442000	uc002rrc.3;ENSG00000152147|ENST00000409566;ENSG00000152147|ENST00000409011
116000	92100	uc002rsk.3;ENSG00000115944|ENST00000468711;ENSG00000115944|ENST00000463055
12500	-	uc002rsv.4
9430	4850	uc002rtr.2;uc010yob.1;uc003vff.1;ENSG00000135241|ENST00000388728;NP_001242938.1;ENSG00000135241|ENST00000426128;uc003vfi.1;ENSG00000135241|ENST00000453085
90200	52500	uc002rve.3
11700	2330	uc002rxk.1
5910	2020	uc002sbo.3;uc010yps.2;uc010ypr.2;uc010ypq.2
1870000	360000	uc002scy.4;ENSG00000119862|ENST00000409537;ENSG00000119862|ENST00000420552
3890	-	uc002sdl.4;uc010yqd.1;uc002sdj.2;uc010yqb.1;uc002sdk.4
345000	146000	uc002sfk.3;uc002sfn.2;uc002sfj.3;ENSG00000169599|ENST00000474230;uc002sfl.3;ENSG00000169599|ENST00000450796;ENSG00000169599|ENST00000484177
9940000	736000	uc002sgf.3
1550000	995000	uc002sgq.4;ENSG00000035141|ENST00000430566;ENSG00000035141|ENST00000450256;ENSG00000035141|ENST00000438759
9110	2520	uc021vjc.1;uc002sgy.3;uc010fdt.2;uc010fdu.2;uc002shc.2;ENSG00000075340|ENST00000522886
252000	190000	uc002sik.2
1710000	483000	uc002sln.3;ENSG00000204822|ENST00000409710
983000	379000	uc002snf.3
1910000	225000	uc002sow.1
13600	143	uc002spu.1
211000	41700	uc002spv.1;ENSG00000168894|ENST00000441634;ENSG00000168894|ENST00000414390;ENSG00000168894|ENST00000443647;ENSG00000168894|ENST00000456023
12300000	2550000	uc002sya.3
102000	64200	uc002tao.2;ENSG00000115539|ENST00000450127;ENSG00000115539|ENST00000416255
15000	10900	uc002taw.4;ENSG00000158435|ENST00000420107
272000	97200	uc002tgc.3;uc010yxh.2;uc010fkb.3;uc002tgd.2
2030000	303000	uc002thz.1;uc002tia.2;ENSG00000125611|ENST00000454841
390000	201000	uc021vnj.1;uc010yyk.2;uc010yyi.2;uc010yym.2;uc002tlx.3;uc002tlv.3
8870	3840	uc002tns.2;uc002tnz.2;uc002tnw.2;uc002toa.2;uc002tnv.2;uc002tny.2;uc002toc.2;uc010yzg.2;uc002tnx.2;uc002tob.2;uc002tnu.2;uc002tnt.2;uc010yzf.2
874000	151000	uc002tpf.3
1090000	326000	uc002tpj.3;ENSG00000144231|ENST00000409698;ENSG00000144231|ENST00000409955
218000	26000	uc002tqy.1;ENSG00000136710|ENST00000409127;ENSG00000136710|ENST00000442217;uc010zaf.1
351000	112000	uc002tsd.3
25600	6740	uc002tyn.3
54900	5380	uc002ubu.2
3050000	1490000	uc010zdl.2;uc002ugk.3;uc010zdm.2;uc002ugj.3;uc002ugm.3
14200	9970	uc002ulb.1;uc002uld.2;ENSG00000170144|ENST00000416446;uc010qfe.1
1270000	239000	uc002umk.3;uc002umm.3;uc010zff.2;ENSG00000079150|ENST00000233092;ENSG00000079150|ENST00000412612;ENSG00000079150|ENST00000419184;ENSG00000079150|ENST00000435079
56800	39300	uc002use.2;uc002usf.2;ENSG00000115419|ENST00000417154;uc002usg.1;uc002ush.2;ENSG00000115419|ENST00000409626;uc010zgi.1;uc002usd.2;ENSG00000115419|ENST00000457316;ENSG00000115419|ENST00000409215
34000000	12300000	uc002uui.3;uc010zgx.2;uc010fsm.3;ENSG00000144381|ENST00000430176;ENSG00000144381|ENST00000452200;uc010zgy.1;ENSG00000144381|ENST00000426480;ENSG00000144381|ENST00000428204;ENSG00000144381|ENST00000439605;ENSG00000144381|ENST00000418022
110000000	6640000	uc002uul.3;ENSG00000115541|ENST00000409468;uc021vum.1;ENSG00000115541|ENST00000409729
7540000	1980000	uc002vbg.1;ENSG00000114942|ENST00000445505;ENSG00000114942|ENST00000415904;ENSG00000114942|ENST00000435123
4170000	233000	uc002vcc.3;uc002vcd.3;ENSG00000118260|ENST00000374397;ENSG00000118260|ENST00000448277;ENSG00000118260|ENST00000445803;ENSG00000118260|ENST00000418081;ENSG00000118260|ENST00000421139;ENSG00000118260|ENST00000539789;ENSG00000118260|ENST00000457101;ENSG00000118260|ENST00000536726;uc010ziz.1;ENSG00000095794|ENST00000333809;uc001iyd.3;ENSG00000095794|ENST00000439705;uc001iya.3;uc001iye.3;uc001iyk.3;EN…
7170	5210	uc002vde.1;uc002vdi.1;uc002vdd.1;uc002vdh.1;uc002vdf.1;uc002vdg.1;uc002vdc.1;ENSG00000078018|ENST00000445941
263000	142000	uc002vhm.2;uc002vhn.3
56200	37300	uc010zkh.2;uc002vih.1;uc010zki.2;ENSG00000144580|ENST00000432877
67900	39700	uc002vit.3;uc010fvw.3
619000	454000	uc002vnm.3;ENSG00000171951|ENST00000421386;ENSG00000171951|ENST00000433889
75100	45400	uc002vos.3;uc002vot.3;uc002vow.3;uc021vxu.1;uc002voz.3;ENSG00000168958|ENST00000456345;ENSG00000168958|ENST00000452930;uc002vpa.3;ENSG00000168958|ENST00000524634;ENSG00000168958|ENST00000531278
44900	13200	uc002vru.3;ENSG00000115053|ENST00000356936
56100	1350	uc002vxc.3
274000	51500	uc002vxf.3;uc002vxd.3;uc002vxe.3
117000	28500	uc002wea.3
1590000	93700	uc002wey.3;ENSG00000088832|ENST00000381724;uc002wez.3;uc010gae.2;uc002wfb.3
73800	79200	uc002wgu.3;uc010gas.3
3200000	688000	uc002wid.3;ENSG00000125877|ENST00000399838;uc002wie.3
65000	-	uc002wjw.4;uc002wjy.4
2160000	846000	uc002wjx.4
53700	37200	uc002wlk.3;uc002wll.3;uc010gbi.3;ENSG00000089063|ENST00000379276
28900000	5180000	uc002wlp.3;uc010zqs.1
143000	77700	uc002wmg.3;uc010zqz.2;ENSG00000089199|ENST00000455042
9930000	2770000	uc002wnq.2;ENSG00000132639|ENST00000430336;uc002wns.2
647000	438000	uc002wnr.2
131000	74900	uc002wqy.3
199000	73200	uc002wrp.3;uc002wrr.3;uc002wrq.3
64200	49900	uc002wsx.1
70100	15800	uc002wta.3;uc002wtb.3;uc010zst.1;uc002wtc.3;uc010zss.1
114000	54300	uc002wxd.3
3670000	674000	uc002wyh.3
219000	55600	uc002wyt.4
535000	124000	uc002wyw.1;uc010gej.1;ENSG00000125999|ENST00000423645
5650000	641000	ENSG00000125971|ENST00000374846;uc002xal.3;uc010zuk.2;ENSG00000168589|ENST00000562982;uc002ffo.3;ENSG00000168589|ENST00000338542;ENSG00000125971|ENST00000300469;ENSG00000168589|ENST00000561880;ENSG00000168589|ENST00000568035
27500	24500	uc002xay.3;uc002xaz.1;uc002xba.1;ENSG00000131067|ENST00000427420
6880	4170	uc002xbg.3;uc010zuo.2;uc010zup.2;uc010zun.2
1860000	636000	uc002xbv.1;uc002xbz.1;ENSG00000242372|ENST00000456600;ENSG00000242372|ENST00000415116;ENSG00000242372|ENST00000447927;ENSG00000242372|ENST00000440766
36100	25300	uc002xeb.3;uc002xec.3;uc002xeg.3;uc002xdz.3;uc010zvm.2;uc010gfn.3;uc002xef.3;uc002xed.3;ENSG00000131051|ENST00000448303
1040000	133000	uc002xho.4;ENSG00000101413|ENST00000449186;ENSG00000101413|ENST00000495457;ENSG00000101413|ENST00000462548
33000	23800	uc002xib.2;ENSG00000101425|ENST00000417318
14700	2860	uc002xlb.1;uc010zwj.1
5310	85	uc002xmj.3;ENSG00000196839|ENST00000537820;ENSG00000196839|ENST00000536532
36000000	6580000	uc002xmt.3;ENSG00000166913|ENST00000428262
1600000	615000	uc002xpm.3;uc002xpo.3;uc002xpn.3;uc002xpl.3;uc002xpp.3
1010000	322000	uc002xqh.3;uc010zxi.2;uc002xqj.4;ENSG00000064601|ENST00000419493;ENSG00000064601|ENST00000372459
13800	4200	uc002xqz.3
4050	-	uc002xvl.3;uc010zys.2
6760000	1440000	uc002xwx.3;ENSG00000101132|ENST00000441080
8930000	1340000	uc002xza.3;uc010zzo.2;uc002xzd.2;ENSG00000124164|ENST00000520497
28300	16700	uc002yag.3
717000	601000	uc002ycb.3;uc011aaa.1;ENSG00000184402|ENST00000370848
7760000	1420000	uc002ycr.3;uc002ycs.3;uc002yct.3;ENSG00000171858|ENST00000370562
45300	28600	uc002ydi.3
435000	262000	uc002ydj.3;uc002ydk.3;uc002ydl.3;ENSG00000060491|ENST00000370468;ENSG00000060491|ENST00000450048
344000	52300	uc002ydy.3
3690000	831000	uc002ygy.3;uc002ygz.3;uc002yhc.3;uc021wgg.1;uc021wgh.1;uc021wgi.1;uc011abk.2
144000	51300	uc002yha.3;uc002yhb.3;uc002yhd.3;uc011abl.2;uc021wgf.1
1290000	400000	uc002yhf.3;ENSG00000101152|ENST00000369911
71000	10500	uc002yjt.3;uc011abx.2
817000	164000	uc002yki.3;uc002ykj.2;uc021whp.1;uc002ykh.2;uc010gld.2;uc010tzk.1;uc010gle.2
1900000	605000	uc002ylv.3;uc002ylw.3;ENSG00000154723|ENST00000400099
17700000	3910000	uc002ypa.3;ENSG00000142168|ENST00000389995
117000	50400	uc002ytl.3;ENSG00000249209|ENST00000429238;ENSG00000241837|ENST00000418933;ENSG00000241837|ENST00000431254
23700	20600	uc002ytp.2
1920	-	uc010gmt.1;uc002yuf.1;uc003oxv.3;uc003oxu.3;uc003oxx.3
85200	9370	ENSG00000185808|ENST00000464265;uc002yvw.1;uc002yvx.1;ENSG00000185808|ENST00000399098
212000	195000	uc002zcm.3
3440000	1340000	uc002zdr.3
3620000	2160000	uc002zfy.3;uc002zfx.3;uc021wjt.1
11900	7600	uc002zhu.1;uc002zhv.1
139000	14600	uc002zmw.3;uc011agk.2;uc002zmx.3;uc010gqz.3;uc002zmu.3;uc002zmy.3;ENSG00000099968|ENST00000418951;ENSG00000099968|ENST00000498133;ENSG00000099968|ENST00000399777
1770000	283000	uc002znc.2;uc002znd.2;uc021wko.1
21900	10500	uc002zou.3;ENSG00000100056|ENST00000434568
32800000	5220000	uc002zro.1;uc002zrp.3;ENSG00000099901|ENST00000418705;uc011ahl.1;ENSG00000099901|ENST00000411892;ENSG00000099901|ENST00000448394;ENSG00000099901|ENST00000423859;ENSG00000099901|ENST00000432879;ENSG00000099901|ENST00000430524;ENSG00000135549|ENST00000368446;uc003pzc.3;uc003pyz.3;ENSG00000099901|ENST00000416427
459000	193000	uc002ztf.2
90100000	27800000	uc002zyr.1;uc011aje.2
7230000	1900000	ENSG00000099977|ENST00000404092;uc002zyz.4;ENSG00000099977|ENST00000403754;uc002zyy.4;uc011aji.2;ENSG00000099977|ENST00000430101;uc011ajf.2;ENSG00000099977|ENST00000428792;uc011ajk.1
52000	17700	uc003aea.3;ENSG00000100209|ENST00000398941
514000	75100	uc003ahl.3;uc021wnt.1;ENSG00000099995|ENST00000444440;ENSG00000099995|ENST00000447376;ENSG00000099995|ENST00000411423
257000	79500	uc003akb.3;uc011alm.2
1870	-	uc003akq.3;uc003akr.3;uc003akp.3;uc003aks.3
5670000	563000	uc003alz.3;uc010gwm.3;uc003ama.3;ENSG00000128245|ENST00000420430;ENSG00000128245|ENST00000397492;ENSG00000128245|ENST00000443669
384000	212000	uc003ann.3;uc011aml.2;uc003anp.3;uc011amk.2;uc011amj.2;ENSG00000100284|ENST00000456128;ENSG00000100284|ENST00000395736;ENSG00000100284|ENST00000449508;ENSG00000100284|ENST00000439512;ENSG00000100284|ENST00000337040;ENSG00000100284|ENST00000404284;ENSG00000100284|ENST00000424387
21900	4890	uc003apg.3;uc003aph.1
240000	175000	uc003apk.1;ENSG00000100348|ENST00000411915
843000	219000	uc011amu.2;uc003aqj.3;uc003aqi.1;ENSG00000128309|ENST00000404393
349000	271000	uc003atc.3;uc003atd.3;ENSG00000100083|ENST00000381756;uc003ate.3;uc003atf.3;ENSG00000100083|ENST00000337437;ENSG00000100083|ENST00000449944;ENSG00000100083|ENST00000413251;ENSG00000100083|ENST00000429218;ENSG00000100083|ENST00000405147;uc002dlq.3;ENSG00000103365|ENST00000567468;ENSG00000103365|ENST00000569300;ENSG00000100083|ENST00000453208;ENSG00000100083|ENST00000439161;ENSG00000100083|ENST0000…
35100000	8770000	uc003atn.3;ENSG00000100097|ENST00000454173
62200000	14400000	uc003awe.3
50900	11200	uc003axr.3;uc003axt.3;uc003axu.1;uc011aok.2;ENSG00000100324|ENST00000480990;ENSG00000100324|ENST00000462277
13500	-	uc003ayv.1;uc010gyf.1;uc010gye.1
15400000	2390000	uc003aze.3;uc011aow.2;ENSG00000100380|ENST00000413424;uc001vej.3;ENSG00000100380|ENST00000411695;ENSG00000100380|ENST00000455824
1950000	333000	uc003bat.3;ENSG00000100138|ENST00000402458
202000	76800	uc003bbw.4;ENSG00000198951|ENST00000481068
23800	2900	uc003bfr.3;uc003bfs.3;ENSG00000093000|ENST00000422489
869000	215000	uc003bgm.2;uc011aqt.2;uc003bgn.2;ENSG00000130638|ENST00000435026;ENSG00000130638|ENST00000402380;ENSG00000130638|ENST00000451241
285000	55000	uc010hal.2;uc010haj.3;uc003bja.2;uc010hak.2;uc010ham.2;uc003biz.3;ENSG00000184164|ENST00000450207
2820	426	uc003bkv.4;ENSG00000196576|ENST00000432455;ENSG00000196576|ENST00000425954
13100	5630	uc003bst.3;ENSG00000134072|ENST00000421120;uc003bss.3;ENSG00000134072|ENST00000411972
991000	255000	uc003byi.4;uc003byj.4
7890000	1620000	uc003byn.3
1170000	196000	uc003cea.3;ENSG00000187118|ENST00000418849;ENSG00000187118|ENST00000423894
293000	132000	uc003cfl.4;uc010hfz.3;uc003cfn.3
28600	25600	uc003clk.1
216000	28200	uc003cox.1;uc003coy.1;ENSG00000163818|ENST00000539217;ENSG00000163818|ENST00000440576;ENSG00000163818|ENST00000445698
66800	61100	uc011bal.1;uc003cpb.4
221000	102000	uc003cql.1;uc002vec.3;uc002veb.3
6550	-	uc003crq.2;ENSG00000173473|ENST00000454240
146000	33800	uc003cte.1
1510000	220000	uc003cub.1
1750000	302000	uc003cvq.3;uc003cvn.3
22900	19500	uc003cwg.4
1050000	275000	uc003dbc.3;ENSG00000145050|ENST00000446668
186000	45200	uc003dcm.3;uc011bdz.1;ENSG00000114779|ENST00000315877;uc021wza.1
27000	2020	uc011bea.2;uc003dcp.3;uc021wzb.1;uc021wzd.1;uc021wzc.1;ENSG00000114786|ENST00000463937;uc011beb.2;ENSG00000243989|ENST00000469863;ENSG00000243989|ENST00000491318
113000	113000	uc003dcs.3
15100	10100	uc011beq.2;uc003dgo.3;uc011beo.1;uc011ber.2;ENSG00000163931|ENST00000469678;uc003dgp.2
435000	31100	uc003dkf.4;uc003dkg.4;uc011bff.2;uc003dke.4;ENSG00000168291|ENST00000474765;ENSG00000168291|ENST00000469364
21000	11900	uc003dlt.4;uc003dlu.4
188000	27800	uc003dna.4;uc021xae.1;ENSG00000172340|ENST00000492795;ENSG00000172340|ENST00000460567;uc010hob.3
87500	66100	uc011bfx.2;uc003dnn.3;ENSG00000144747|ENST00000488010
252000	82400	uc003dno.3;uc003dnq.3;ENSG00000144744|ENST00000415609;uc011bfy.2;ENSG00000144744|ENST00000465627
249000	159000	uc003dph.1;ENSG00000163605|ENST00000295862;ENSG00000163605|ENST00000488810;uc003dpi.1;ENSG00000163605|ENST00000482242;ENSG00000163605|ENST00000460360;ENSG00000163605|ENST00000476505;ENSG00000163605|ENST00000495566
137000	54900	uc003dql.3;uc003dqj.3;uc003dqk.3;uc003dqm.2;uc021xay.1
103000	7810	uc003dqs.3;ENSG00000163320|ENST00000467332
314000	51800	uc003dtv.3;ENSG00000114021|ENST00000497785;uc011bha.1;ENSG00000114021|ENST00000480073
264000	75900	uc003dtw.3
4010000	1660000	uc003duf.3;uc003dug.3;ENSG00000114354|ENST00000487505;ENSG00000114354|ENST00000463568;ENSG00000114354|ENST00000479672
3840000	1150000	uc003dva.3;uc003dvd.3
7240000	1950000	uc003dvy.3;uc003dvx.3;uc003dvw.2;ENSG00000170017|ENST00000486979;uc011bhh.1;ENSG00000170017|ENST00000465413;uc003dvv.3;uc010hpp.3;uc003dvz.3
4000000	1380000	uc003dym.3;ENSG00000144834|ENST00000486460;ENSG00000144834|ENST00000494932;ENSG00000144834|ENST00000469385
94400	42500	uc003dzd.3;uc003dzc.3;uc010hqe.3;ENSG00000144848|ENST00000496423
21500000	8150000	uc003ebr.2;uc003ebq.2
25000	13300	uc003eds.3;uc011bjh.2
168000	84000	uc003edu.3;uc003edt.3;ENSG00000065518|ENST00000492739;ENSG00000065518|ENST00000461682
7150	6530	uc003edz.4;ENSG00000153767|ENST00000492959;ENSG00000153767|ENST00000484715;ENSG00000153767|ENST00000469772
1780000	279000	uc003eey.3;ENSG00000160124|ENST00000479414;ENSG00000160124|ENST00000479899;ENSG00000160124|ENST00000497726
15000	6430	uc003ejq.2
69000	61000	uc003elo.2;uc010hta.2;uc003elp.2;ENSG00000240682|ENST00000393292;ENSG00000240682|ENST00000485703;ENSG00000240682|ENST00000496163;uc010hsz.2
18100	-	uc003elx.3
2050000	879000	uc003epq.3;uc003epp.4;ENSG00000091527|ENST00000503932;ENSG00000091527|ENST00000508481;uc003epr.3;ENSG00000091527|ENST00000515421;ENSG00000091527|ENST00000511392;ENSG00000091527|ENST00000507408
100000	51400	uc003epy.3;uc001oue.3;uc001ouf.3;ENSG00000175582|ENST00000400470;ENSG00000175582|ENST00000539750;ENSG00000175582|ENST00000535748;ENSG00000154917|ENST00000469959;uc002tpx.1;uc002tsr.3;uc001pjt.3;ENSG00000175582|ENST00000541973;uc011blu.1;uc021qnd.1;ENSG00000154917|ENST00000477759;uc009yts.3;ENSG00000175582|ENST00000537446;ENSG00000154917|ENST00000460865;uc001oug.3;ENSG00000175582|ENST00000540771;E…
303000	89900	uc003eug.1;ENSG00000069849|ENST00000539728;ENSG00000069849|ENST00000475483;ENSG00000069849|ENST00000495216;ENSG00000069849|ENST00000465172;ENSG00000069849|ENST00000466678;ENSG00000069849|ENST00000487199
407000	51300	uc011bnu.1;uc003exu.1;ENSG00000070087|ENST00000481767;uc003ext.1;ENSG00000070087|ENST00000461868;ENSG00000070087|ENST00000490975;ENSG00000070087|ENST00000481275
40300	12400	uc003ezr.3;uc001vnd.3;ENSG00000125249|ENST00000476869
271000	167000	uc003fdn.3;ENSG00000186432|ENST00000483437
9430	5380	uc011bpe.1;uc003ffe.2;uc011bpf.1;uc011bpg.1
373000	92000	uc003fkt.3;uc021xhv.1;ENSG00000205981|ENST00000486355;ENSG00000205981|ENST00000469657
2090	701	uc003foz.3
9050	-	uc003fqz.3;ENSG00000163918|ENST00000433496;uc011bsd.2;ENSG00000163918|ENST00000417876
34000	7320	uc003fti.3;uc003ftm.3;uc003ftg.3;uc003ftj.3;ENSG00000198836|ENST00000392436;ENSG00000198836|ENST00000434811;ENSG00000198836|ENST00000419435;uc003fth.3;uc003ftk.3;uc003ftl.3;uc003ftn.3;ENSG00000198836|ENST00000392437
421000	210000	uc003fup.3;uc003lwf.1;ENSG00000184203|ENST00000438848;ENSG00000184203|ENST00000413183;uc003fuq.4
7960	3990	uc003fvz.4;uc010hzy.3;ENSG00000072274|ENST00000421258
586000	170000	uc003fwm.4;uc003fwn.4;uc010iae.3;ENSG00000163960|ENST00000413584;ENSG00000163960|ENST00000381887;uc010iaf.3
207000	78500	uc003fxk.4;uc003fxl.4;uc011bua.2;ENSG00000163975|ENST00000439320
113000	124000	uc003gaf.4;uc003gag.3;uc010ibe.3;uc003fzv.1;uc011buu.1;uc002kst.2;ENSG00000182903|ENST00000505900;uc011buv.2;ENSG00000197701|ENST00000526473;ENSG00000197701|ENST00000509152;ENSG00000182903|ENST00000515578
2750000	559000	uc003gas.3
269000	181000	uc003gbi.3;uc003gbj.3;ENSG00000168993|ENST00000513195;ENSG00000168993|ENST00000504062
606000	43300	uc003gdo.3;uc010ibz.3;uc003gdp.3;ENSG00000013810|ENST00000493975;ENSG00000013810|ENST00000458173;ENSG00000013810|ENST00000485989;ENSG00000013810|ENST00000470136;ENSG00000013810|ENST00000467746
68700	25800	uc003gdv.3;uc011bvg.2;uc010icc.3
150000	117000	uc003gfl.4;uc003gfj.4;uc011bvp.2;uc003gfi.4;uc003gfm.4;ENSG00000087266|ENST00000513069
151000	29600	uc003gjg.1
345000	49000	uc003gjl.3
537000	2750	uc003gjp.1
5050000	1790000	uc003gjy.1;uc003gjz.1
19200	-	uc003gqm.1;uc010ieo.1
811000	127000	uc003grw.4;ENSG00000250317|ENST00000514384
52400	36600	uc003gtn.3;uc011byh.2;uc010ifi.3
1050000	212000	uc003guu.4;uc011byq.2;uc003gus.4;ENSG00000078140|ENST00000510934;uc003gut.4;uc003guq.4
149000000	39600000	uc003gvo.3;ENSG00000154277|ENST00000508768;ENSG00000154277|ENST00000512788;ENSG00000154277|ENST00000505232;uc003gvp.3;ENSG00000154277|ENST00000514924
15000	12400	uc003gvu.4;uc003gvx.4;uc003gvv.4;uc003gvw.4;uc003gwe.4;uc003gvz.4;ENSG00000064042|ENST00000508466;uc011byu.2;ENSG00000064042|ENST00000513024;uc003gwc.4;ENSG00000064042|ENST00000514096;uc003gwa.4;uc003gwd.4;uc003gvy.4;uc011byv.2;uc011byw.2;uc003gwb.1;uc003gvt.1;ENSG00000064042|ENST00000446625
565000	267000	uc003gwf.4;ENSG00000109132|ENST00000510424;uc011jvw.2;uc001myb.3;uc004ely.3;uc003fbs.3;uc002lhx.3;uc001dzb.3;uc003fbr.3;uc001tae.4;uc003kfg.3;uc010hvw.3;uc004cph.1;ENSG00000185960|ENST00000560001;uc010qgq.2;uc021pqd.1;uc004byh.3;uc001ghf.3;uc002lyr.3;ENSG00000185960|ENST00000558872;uc004cpi.3;uc001ghe.3;ENSG00000173976|ENST00000555978;ENSG00000116132|ENST00000497230;ENSG00000168779|ENST0000044144…
791000	355000	uc003gxi.3
4070000	424000	uc010igk.3;uc003gyo.3;ENSG00000109180|ENST00000509122;uc003gyq.3;ENSG00000109180|ENST00000503016;uc003gyp.3;ENSG00000109180|ENST00000511102;ENSG00000109180|ENST00000512236;ENSG00000109180|ENST00000505922;ENSG00000109180|ENST00000506801;ENSG00000109180|ENST00000514981;ENSG00000109180|ENST00000504654;ENSG00000109180|ENST00000507210;ENSG00000109180|ENST00000509164;ENSG00000109180|ENST00000509664;ENS…
27800	-	uc003gyt.3
90000	49100	uc003hbk.2;uc010iha.2;uc011bzz.1;uc003hbm.1
67500	14900	uc003hfi.3
10800	11000	uc003hir.3;uc003hit.3
8400	2510	uc003hjs.3;uc011cbt.2;uc011cbs.2;uc010ije.3;uc003hjt.3
8580000	3040000	uc003hju.2;uc011cbu.2;ENSG00000138760|ENST00000509994
152000	31300	uc003hld.3;ENSG00000138772|ENST00000503570;ENSG00000138772|ENST00000514171;ENSG00000138772|ENST00000508214;ENSG00000138772|ENST00000512373;ENSG00000138772|ENST00000512542
75600	53900	uc003hmv.3;ENSG00000145293|ENST00000509635;uc003hmx.3
444000	78900	uc003hrx.3
139000	99500	uc003htw.4;uc003htv.4;uc003htx.4;uc003hty.4;uc003htz.4;uc003hua.4;ENSG00000138698|ENST00000509501;ENSG00000138698|ENST00000508213;ENSG00000138698|ENST00000503745;ENSG00000138698|ENST00000511212;ENSG00000138698|ENST00000514122;ENSG00000138698|ENST00000512857;ENSG00000138698|ENST00000509011;ENSG00000138698|ENST00000515187;ENSG00000138698|ENST00000510870
712000	320000	uc003hvg.2;uc003hvh.2
1080000	174000	uc003hvo.1;uc003tma.2;ENSG00000105968|ENST00000446531;uc003tlz.2;uc003tmd.2;uc003tmb.2;ENSG00000105968|ENST00000437072
1160000	1150000	uc003hwi.3;uc003hwk.3;ENSG00000109332|ENST00000508238;ENSG00000109332|ENST00000502690;ENSG00000109332|ENST00000508974;ENSG00000109332|ENST00000508249;ENSG00000109332|ENST00000505307;ENSG00000109332|ENST00000502563
44500	27500	uc003hwt.4;ENSG00000145354|ENST00000503643;ENSG00000145354|ENST00000574446
527000	81800	uc003hyh.3;uc011cfg.2;ENSG00000164022|ENST00000510207
197000	87400	uc003hzt.3;uc010imi.3;uc010imh.1
337000	114000	uc003icv.4
140000	6290	uc003idl.2;uc003idm.2
6890000	1920000	uc003idu.4;ENSG00000164111|ENST00000501272;ENSG00000164111|ENST00000512232;ENSG00000164111|ENST00000515017;ENSG00000164111|ENST00000506395;ENSG00000164111|ENST00000513728
200000	86800	uc003imz.3;uc003inb.3;uc011cij.2
60100	14300	uc003ioa.4;uc010ipv.3;ENSG00000171564|ENST00000509493;CON__P02676
51600	14900	uc003iqj.3;uc010iqw.1;ENSG00000145414|ENST00000509434
415000	218000	uc003irg.4;ENSG00000109472|ENST00000511992;ENSG00000109472|ENST00000431967;ENSG00000109472|ENST00000513982;ENSG00000109472|ENST00000480404
146000	64300	uc003itd.3
157000	85000	uc003ith.1;uc003lvn.3
108000	34400	uc003iuu.2;uc003iuw.3;ENSG00000038002|ENST00000502310;ENSG00000038002|ENST00000510635
3270000	1560000	uc003jat.1;uc003jau.1;NP_001254485.1;NP_001254487.1;ENSG00000249915|ENST00000502359;NP_001254486.1;uc010isw.1;uc003jas.3;ENSG00000249915|ENST00000506909;NP_001254488.1;ENSG00000249915|ENST00000509581;ENSG00000249915|ENST00000505526;ENSG00000249915|ENST00000507473
168000	48200	uc003jdo.3
13100000	3680000	uc003jfx.3
88200	49800	uc003jhj.4;uc003jhk.4;uc010iuj.3;ENSG00000082213|ENST00000355907
108000	19300	uc003jhs.2
936000	236000	uc003jmo.3
72800	49700	uc003job.3;uc003joa.3;uc003joc.3;ENSG00000172239|ENST00000514514;ENSG00000172239|ENST00000504639;ENSG00000172239|ENST00000511321;ENSG00000172239|ENST00000514816
4220	-	uc003joz.3
73600	32000	uc003jpg.1;ENSG00000185305|ENST00000507646
31200000	14800000	uc003jrm.3
21900	6690	uc003jun.3
585000	52900	uc003jvp.3;uc010ixc.3;ENSG00000153044|ENST00000502689;ENSG00000153044|ENST00000513575
214000	59700	uc003jvq.3;ENSG00000134056|ENST00000512880
252000	54500	uc003jwa.3;uc003jwb.3;ENSG00000085231|ENST00000512561
92800	47300	uc003jwc.1
427000	40400	uc003kbw.4;uc010iyw.1;uc010iyx.1
27100	11000	uc003kck.4;uc003kci.4;uc011csj.1;ENSG00000083312|ENST00000520850;ENSG00000083312|ENST00000447967
366000	118000	uc003kdf.4;ENSG00000049860|ENST00000261416;uc003kdd.3;ENSG00000049860|ENST00000503312;ENSG00000049860|ENST00000513336
1180000	414000	uc003kfl.3;uc003kfn.3
3730	627	uc003kfq.3
5010	2360	uc003kib.3;uc003kic.3;uc003kia.1
63100	40400	uc003kqe.1;uc011cvw.1;ENSG00000129625|ENST00000261482
44300	-	uc003kre.3;uc003krf.3;uc003krd.3;uc011cwd.2;ENSG00000134970|ENST00000508420
54400	10600	uc003kva.3;ENSG00000066583|ENST00000506986;ENSG00000066583|ENST00000513879;ENSG00000066583|ENST00000514194
15400000	2630000	uc003kve.3;ENSG00000169567|ENST00000508488;ENSG00000169567|ENST00000506908;ENSG00000169567|ENST00000508495;ENSG00000169567|ENST00000504202
742000	428000	uc003kvg.1;ENSG00000186687|ENST00000510516
133000	83400	uc003kya.1
47800	9580	uc003kyo.3
29200	6260	uc003kyp.2;ENSG00000213585|ENST00000425992
7130000	1430000	uc003kzc.4;ENSG00000113558|ENST00000521216;uc003kzd.4;ENSG00000113558|ENST00000328392;ENSG00000113558|ENST00000519321;ENSG00000113558|ENST00000520417;uc021qvt.1;ENSG00000113558|ENST00000519718;ENSG00000113558|ENST00000523966;ENSG00000113558|ENST00000519054
200000	67700	uc003kzx.3;uc003kzy.4;ENSG00000181904|ENST00000507390
93100	33200	uc003lcn.3;uc003lco.3
12700000	2320000	uc003ldf.3;uc011cyw.2;ENSG00000113013|ENST00000504810;ENSG00000113013|ENST00000507886;ENSG00000113013|ENST00000523929;ENSG00000113013|ENST00000512328
9620	5310	uc003ldw.3;uc003ldu.3;ENSG00000015479|ENST00000510056;ENSG00000015479|ENST00000504045;uc003lds.3;uc011czb.2;uc003lec.3;uc003ldt.3;ENSG00000015479|ENST00000514694
227000	22800	uc003lfd.3
83000	23800	uc003lga.3;uc021yef.1;uc003lfz.3
260000	42600	uc003lgp.3;uc021yem.1
17100	-	uc003lgq.3;uc021yen.1;uc011czk.1;ENSG00000113141|ENST00000508301
35800	8200	uc003ljg.3
41100	16800	uc003lmi.4;uc003lmj.1
19100	7770	uc003lro.3;uc010jhd.3;uc011dcg.1;ENSG00000113721|ENST00000520579;ENSG00000113721|ENST00000517488
63700	39100	uc003lsh.3;ENSG00000164587|ENST00000518139;ENSG00000164587|ENST00000519855
109000	26800	uc003lsn.3;uc003lsp.3;uc003lso.4
1060000	298000	uc003ltr.4;ENSG00000196743|ENST00000523004;uc003ltt.1;uc011dcr.2;ENSG00000196743|ENST00000523466
24400	18800	uc003lun.3;uc011dcu.2;uc003luq.3
175000	96900	uc003lvb.3;uc011dda.2;uc003lve.3;ENSG00000055147|ENST00000522395;ENSG00000055147|ENST00000523705;ENSG00000055147|ENST00000519808;ENSG00000055147|ENST00000518102;ENSG00000055147|ENST00000522634;ENSG00000055147|ENST00000517605
1340000	756000	uc003lwx.4;uc011ddq.2
1480000	341000	uc003lxu.3;ENSG00000113312|ENST00000518560
67700	3860	uc003lyg.3;ENSG00000164609|ENST00000521826;ENSG00000164609|ENST00000519349;uc003lyh.1;ENSG00000164609|ENST00000520664
2880000	632000	uc003lze.3;ENSG00000170584|ENST00000517501
50200000	14500000	uc003mbi.3;uc003mbj.3;uc003mbh.3;ENSG00000181163|ENST00000521672;ENSG00000181163|ENST00000523622
124000	77800	uc003mbp.1;uc001knv.1
505000	135000	uc003mcq.2;ENSG00000145919|ENST00000477985;ENSG00000145919|ENST00000462674
42300	26800	uc003mda.2;uc003mdb.1;ENSG00000164466|ENST00000506963;ENSG00000164466|ENST00000507017;ENSG00000164466|ENST00000507823
1280000	705000	uc003mde.1;ENSG00000145920|ENST00000514150;ENSG00000145920|ENST00000509837;ENSG00000145920|ENST00000502265;ENSG00000145920|ENST00000512824;ENSG00000145920|ENST00000515025
24800	-	uc003meg.3
1810000	90200	uc003meh.3;uc003mei.3;ENSG00000175416|ENST00000502877;ENSG00000175416|ENST00000508425
1890000	493000	uc003meo.1
153000	35900	uc003mep.3;uc021yih.1
1370000	373000	uc003mhx.3;ENSG00000158604|ENST00000289577
2180	588	uc003mju.3
210000	36900	uc011dgp.2;uc003mkk.3;uc011dgq.2;uc010jlb.1;ENSG00000127022|ENST00000502673;ENSG00000127022|ENST00000510810;ENSG00000127022|ENST00000502498;ENSG00000127022|ENST00000514383;ENSG00000127022|ENST00000502296;ENSG00000127022|ENST00000513246;ENSG00000127022|ENST00000506654;ENSG00000127022|ENST00000514032;ENSG00000127022|ENST00000507307
58600	39400	uc003mkw.4;ENSG00000161011|ENST00000510187;uc011dgr.2;ENSG00000161011|ENST00000504627;ENSG00000161011|ENST00000514093;ENSG00000161011|ENST00000422245;ENSG00000161011|ENST00000453046;ENSG00000161011|ENST00000508284
37300	11700	uc003muk.3;uc003mui.3;uc002ljv.3;uc002ljt.3;ENSG00000166401|ENST00000295211;ENSG00000124570|ENST00000380500;ENSG00000166401|ENST00000441827;uc002ljs.1;ENSG00000166401|ENST00000448851
169000	15400	uc003mvg.3;uc003mvc.3;uc003mvb.3
2430	51.8	uc003mxp.1;uc021yle.1;uc003mxq.1
8330	5310	uc003ncr.1;ENSG00000124795|ENST00000505224;uc011djf.1;ENSG00000124795|ENST00000507591;ENSG00000124795|ENST00000515742;ENSG00000124795|ENST00000503715
19200	-	uc003nfb.3;uc010jpz.3
7910000	566000	uc003nfw.3;uc003ngq.3;uc003nfo.3;uc003ngj.3
81600000	17500000	uc003ngw.3;uc003niw.3;uc009zia.3;uc003niz.3;uc003njn.1;ENSG00000246705|ENST00000501744
528000	92400	uc003nhd.3
5760000	634000	uc003njx.3
192000	107000	uc003noz.3
204000	118000	uc003npb.3;ENSG00000204619|ENST00000376763
153000	1600	uc003nqo.2;ENSG00000204568|ENST00000376508;uc011dml.1
64000	16300	uc003nvm.1
10300000	2060000	uc003nwp.3;ENSG00000213722|ENST00000416410;ENSG00000225635|ENST00000417274;ENSG00000206395|ENST00000444060;ENSG00000233076|ENST00000413287
20200000	3720000	uc003nwr.3
361000	106000	uc003nxg.3
837000	240000	uc003odk.3;uc003odl.3;uc011dqx.1
31000	-	uc003odp.1;ENSG00000235650|ENST00000484321;ENSG00000227794|ENST00000440980
3790000	493000	uc003odt.1;ENSG00000235692|ENST00000468094
4670000	1010000	uc003oen.1;uc003oej.1;uc003oem.1;ENSG00000112514|ENST00000494751;ENSG00000112514|ENST00000488478
15500	13400	uc003oes.3;uc003oeu.3;uc003oer.3;ENSG00000030110|ENST00000442998;uc011drj.1
208000	36600	uc011dso.2;uc003oit.3
237000	198000	uc003ojm.3;uc021yyt.1;ENSG00000124614|ENST00000344700
150000	81400	uc021yyw.1;uc003ojt.2
9530	5650	uc003oko.1;uc010jvw.1
466000	125000	uc003omj.3;uc011dtp.1
1720000	585000	uc003omu.2
21000000	7090000	uc003ooc.3
1340000	655000	uc003opo.3;uc003opp.3
178000	73200	uc003ota.4;uc003otb.4
161000	56500	uc003otk.3
234000	46500	uc003oxa.1;uc011dvr.1;uc011dvs.1;uc010iko.1;uc003oxc.1;ENSG00000096384|ENST00000441736;ENSG00000096384|ENST00000428822
15000	4000	uc003oxe.1;ENSG00000146232|ENST00000443607
303000	80500	uc003phi.3;uc002yfe.1;ENSG00000156508|ENST00000356303;ENSG00000156508|ENST00000455918;uc003phl.3
89100	32000	uc003pjn.4
14600	7790	uc003pla.2;uc003pkz.2;uc003pkv.3;uc003pku.3;uc003pkw.3;uc003pky.3;uc001bgp.4;uc009vqk.3;uc003pkx.3;ENSG00000135316|ENST00000444272
137000	43300	uc003pnm.3;ENSG00000083099|ENST00000412237;ENSG00000083099|ENST00000520441;ENSG00000083099|ENST00000520318
10500	-	uc003ppk.3
6990	2000	uc003prf.3;uc010kdb.3
23500	17800	uc003psd.3;ENSG00000081087|ENST00000440575
193000	177000	uc003psh.3;ENSG00000112335|ENST00000349379;uc003psi.3;ENSG00000112335|ENST00000368982
48300000	36300000	uc003pvy.4
445000	67400	uc003qal.4;uc010keu.3
33400000	9830000	uc003qdx.3
858000	154000	uc003qhw.1;ENSG00000051620|ENST00000367697
308000	24700	uc003qii.3;uc011edr.2;uc003qig.4;ENSG00000135597|ENST00000415951;uc003qij.3;ENSG00000135597|ENST00000529597;ENSG00000135597|ENST00000445570;uc003qik.3;ENSG00000135597|ENST00000431346;ENSG00000135597|ENST00000526022;ENSG00000135597|ENST00000478483;ENSG00000135597|ENST00000530575;ENSG00000135597|ENST00000414243;uc004cxv.1;uc004cxw.1;ENSG00000169891|ENST00000380064;uc011miw.1;ENSG00000135597|ENST000…
399000	141000	uc003qiw.3;ENSG00000009844|ENST00000367621;uc011edu.2
33600	11200	uc003qjj.3
964000	487000	uc003qkr.1
2060000	253000	uc003qmz.3;uc011eef.1;ENSG00000120253|ENST00000367402;ENSG00000120253|ENST00000543637;ENSG00000120253|ENST00000403890
1280	-	uc003qof.3
14400	10200	uc003qrn.2;ENSG00000146425|ENST00000367085
1540000	988000	uc003qsl.3;uc010kjx.3;uc003qso.3
275000	104000	uc011egx.2;uc003qxb.3
162000	109000	uc003sjp.1;ENSG00000240230|ENST00000457254
1190000	377000	uc003skx.2
540000	259000	uc003slp.1;uc003slq.1;ENSG00000106268|ENST00000454650
131000	42100	uc003smi.3;uc003smj.2;uc003smh.4;ENSG00000106009|ENST00000421712;uc021zyz.1
88700	25500	uc003snc.1;uc003sna.1;uc003snb.1
8200000	2250000	uc003sri.3;ENSG00000106399|ENST00000401447
143000	31900	uc003srk.3;ENSG00000106415|ENST00000430798;ENSG00000106415|ENST00000414914;ENSG00000106415|ENST00000438949
2520000	471000	uc003srx.2
363000	30600	uc003sva.3;uc003svb.3
313000	87000	uc003swd.1
56800	-	uc003swo.4;ENSG00000188732|ENST00000409653;ENSG00000188732|ENST00000429719;ENSG00000188732|ENST00000446234
21000	8500	uc003swq.4;uc003swr.4
517000	387000	uc003sww.2
1220000	142000	uc003sxr.4;uc003sxs.4
7170000	1390000	uc003sxt.3;uc003sxv.3;ENSG00000122565|ENST00000456948
692000	96100	uc003szf.3;uc003szg.3;ENSG00000106049|ENST00000425715;uc003szi.3
35200	41400	uc003tal.1;ENSG00000106080|ENST00000412494;ENSG00000106080|ENST00000419018
369000	213000	uc003tat.3
4890000	558000	uc003tba.3;uc022abf.1;ENSG00000006625|ENST00000409436;uc003taz.3;uc022abe.1;ENSG00000006625|ENST00000426081;uc003tbb.3;ENSG00000006625|ENST00000440082
5320000	1880000	uc003tct.2;ENSG00000106355|ENST00000409987;uc011kag.1
2280000	569000	uc003tdh.3;uc011kal.2;ENSG00000122642|ENST00000538443;uc011kam.2;uc010kzl.3;ENSG00000122642|ENST00000418354;uc010kwm.3;uc010kzk.3
23800	-	uc003tia.3
1750000	1190000	uc003tjq.4;uc003tjo.4;uc003tjp.4;uc011kbm.2;uc011kbp.2;uc011kbr.2;ENSG00000136279|ENST00000432854;uc011kbq.2;ENSG00000136279|ENST00000490734;uc011kbs.2;uc011kbo.2;uc011kbn.2;ENSG00000136279|ENST00000464762;ENSG00000136279|ENST00000429716;ENSG00000136279|ENST00000411855;ENSG00000136279|ENST00000441840;ENSG00000136279|ENST00000441904;ENSG00000136279|ENST00000485932;ENSG00000136279|ENST00000439815;E…
171000	67300	uc003tkz.3;ENSG00000015676|ENST00000338427
108000	52600	uc003tli.3;uc003tlk.3;uc003tlj.3
10100000	3060000	uc003tlw.3;ENSG00000196262|ENST00000451562;ENSG00000196262|ENST00000415933;ENSG00000196262|ENST00000355968;uc010qca.1;ENSG00000263851|ENST00000584068;ENSG00000265221|ENST00000577856;ENSG00000265338|ENST00000583101;uc010pag.2;ENSG00000196262|ENST00000479021;uc001ejt.3
19300	5490	uc003tmt.3
1250	1270	uc003toq.2;uc010kyr.2;uc022acp.1
1280000	366000	uc003tqf.3
54200000	11000000	uc003tsa.3
256000	101000	uc003tyf.2;uc003tyg.2;ENSG00000106635|ENST00000454871;ENSG00000106635|ENST00000448175
737000	131000	uc003uad.1;uc003uae.1;uc011kfg.1
67100	46600	uc003uaj.3;uc003uak.3;ENSG00000049541|ENST00000497430;ENSG00000049541|ENST00000463194;ENSG00000049541|ENST00000494019;ENSG00000049541|ENST00000480432;ENSG00000049541|ENST00000470266;ENSG00000049541|ENST00000479105;ENSG00000049541|ENST00000491206
157000	30600	uc003uau.3;uc003uaw.3;uc003uav.3;uc003uay.3;uc003uax.3;uc003uat.3;uc003txo.4;uc003ubx.4;uc003ubd.1;uc003ubt.3;uc011kfi.2;uc003uba.2;ENSG00000077809|ENST00000432143;uc003ubu.3;uc010lcd.3;ENSG00000174428|ENST00000394939
104000	63700	uc003ueo.3;uc011kgh.2;uc003uep.3
26100000	4420000	uc003uew.3;ENSG00000106211|ENST00000447574;ENSG00000106211|ENST00000429938
2290000	674000	uc003unf.1;ENSG00000105829|ENST00000457139;ENSG00000105829|ENST00000357520;ENSG00000105829|ENST00000425626;ENSG00000105829|ENST00000433727
59200	12000	uc003uoo.4
99800	63900	uc003upl.2
984000	206000	uc003uqe.3;ENSG00000106244|ENST00000426447
1050000	353000	uc003uto.3
57800	34000	uc003uuy.1
36700	18600	uc003uvo.3;uc011kkb.1
42700	-	uc003uvy.3;uc003fjw.3;uc003fjx.3;ENSG00000077080|ENST00000461605
13200000	8410000	uc003uxx.4
1450000	671000	uc003uyj.4
275000	117000	uc003uyl.3;uc003uym.3;uc011kkm.2;uc011kkk.2
142000	34800	uc003uys.4;uc003uyx.4;ENSG00000257923|ENST00000549414;ENSG00000257923|ENST00000550008;ENSG00000257923|ENST00000546411;ENSG00000257923|ENST00000556210;uc003uyt.3;ENSG00000259938|ENST00000566145;uc003uyu.3;uc003uyv.3;uc003uyw.3;uc011kkn.2;ENSG00000257923|ENST00000558836;uc001tsa.2
1350000	424000	ENSG00000005075|ENST00000393794;uc003uzp.1;ENSG00000168255|ENST00000489144;uc011kkw.1;ENSG00000228049|ENST00000358438;uc003vah.3;ENSG00000168255|ENST00000513506;ENSG00000168255|ENST00000464525;ENSG00000168255|ENST00000486319;ENSG00000168255|ENST00000507355;ENSG00000168255|ENST00000513438;ENSG00000168255|ENST00000514917;ENSG00000228049|ENST00000333432
1040000	345000	uc003vev.2;uc003vew.2;uc003vex.3;uc010ljn.1
3090000	1080000	uc022aka.1;uc011kmk.2;uc003vfd.3;uc003vfe.3;uc003vfc.3;ENSG00000091129|ENST00000413765;ENSG00000091129|ENST00000379022;ENSG00000091129|ENST00000417701;ENSG00000091129|ENST00000442580;ENSG00000091129|ENST00000419936;ENSG00000091129|ENST00000418239;uc011kmj.2;uc003vfa.3
1930000	715000	uc003vjg.3;ENSG00000128534|ENST00000411938;ENSG00000128534|ENST00000424702;ENSG00000128534|ENST00000422760
5460000	1710000	uc003vks.3;ENSG00000128609|ENST00000471770;ENSG00000128609|ENST00000378795;ENSG00000128609|ENST00000470123;ENSG00000128609|ENST00000466896
16200	3590	uc003vma.3
5250000	765000	uc003vnr.3;uc003vnq.3;uc022ale.1;ENSG00000128595|ENST00000535623;ENSG00000128595|ENST00000493278
656000	160000	uc022all.1;uc003voc.2
765000	413000	uc003vpa.3;uc003voz.3;ENSG00000106459|ENST00000353868;uc011kpa.2;ENSG00000106459|ENST00000454688
13700000	2040000	uc003vte.4;ENSG00000105887|ENST00000435723
4320	1990	uc003vuc.3;uc003vub.3
119000	10900	uc003vwo.1;uc011kri.1;ENSG00000106028|ENST00000467681;ENSG00000106028|ENST00000463093
545000	316000	uc003wcf.1
265000	191000	uc003wcw.3;uc011kte.2;ENSG00000159840|ENST00000354434;ENSG00000159840|ENST00000449423;uc011ktd.2;ENSG00000159840|ENST00000457235;ENSG00000159840|ENST00000436448;ENSG00000159840|ENST00000446634;ENSG00000159840|ENST00000449630
2390000	459000	uc003wum.3;uc003wul.3;uc011kxl.2;uc010lsc.3;uc003wuu.3;ENSG00000164733|ENST00000534636;ENSG00000164733|ENST00000533572;ENSG00000164733|ENST00000530296;ENSG00000164733|ENST00000526195;ENSG00000164733|ENST00000527243;ENSG00000164733|ENST00000526645;ENSG00000164733|ENST00000530573;ENSG00000164733|ENST00000415599;ENSG00000164733|ENST00000505496;ENSG00000164733|ENST00000524500;ENSG00000164733|ENST0000…
1200000	275000	uc003wyn.2;uc003wyl.2;uc003wym.2;ENSG00000104763|ENST00000417108;uc003wyo.2
93300	17400	uc003wzu.1;uc003wzv.1;uc003wzw.1;ENSG00000168546|ENST00000522071;ENSG00000168546|ENST00000520826
27700	13200	uc003xch.3;ENSG00000158941|ENST00000520738;ENSG00000158941|ENST00000520861;uc003xcj.1;ENSG00000158941|ENST00000522599;ENSG00000158941|ENST00000523801;ENSG00000158941|ENST00000523349;ENSG00000158941|ENST00000521837;ENSG00000158941|ENST00000518989
5110	-	uc003xez.2
7200	7350	uc003xfa.3;uc003xfb.2;uc011lah.2
469000	150000	uc003xik.3;uc003kze.3;ENSG00000104695|ENST00000518243;ENSG00000113575|ENST00000523082;ENSG00000113575|ENST00000522385;ENSG00000104695|ENST00000520056;ENSG00000104695|ENST00000520334;ENSG00000104695|ENST00000523023;uc011cxm.1;uc002dwe.3;ENSG00000149923|ENST00000562664;ENSG00000149923|ENST00000562222;ENSG00000104695|ENST00000518564
544000	183000	uc003xkh.3;ENSG00000147471|ENST00000521494;ENSG00000147471|ENST00000523358;ENSG00000147471|ENST00000523187;ENSG00000147471|ENST00000523521;ENSG00000147471|ENST00000518036;ENSG00000147471|ENST00000517377
5820000	1590000	uc003xks.3
617000	298000	uc003xkw.3;ENSG00000175324|ENST00000520755;ENSG00000175324|ENST00000523511
244000	106000	uc003xky.2;uc003xkz.2
137000	87200	uc003xnu.3;uc022auf.1;ENSG00000147533|ENST00000276530
428000	208000	uc003xnx.3;ENSG00000147536|ENST00000523277;ENSG00000147536|ENST00000520354;ENSG00000147536|ENST00000520710
6210	4010	uc003xpr.3;uc010lxq.1
233000	71600	uc003xpw.2;ENSG00000185900|ENST00000518991
14700000	3470000	uc003xqm.3;ENSG00000169139|ENST00000517630;ENSG00000169139|ENST00000523432;ENSG00000169139|ENST00000324746;ENSG00000169139|ENST00000518360;ENSG00000169139|ENST00000520595
3220000	595000	uc003xry.3;ENSG00000120992|ENST00000343231;uc003xrz.3;ENSG00000120992|ENST00000518546;ENSG00000120992|ENST00000521171;uc011ldx.2;ENSG00000120992|ENST00000521352;ENSG00000120992|ENST00000521898
1000000	16500	uc003xsm.2;uc003xsn.2;ENSG00000008988|ENST00000518875;ENSG00000008988|ENST00000519606;ENSG00000008988|ENST00000520627
11300	8730	uc003xte.4
117000	47300	uc003xtw.1
1340	-	uc003xue.3
105000	58000	uc003xuw.3;ENSG00000137563|ENST00000517622
4810000	1120000	uc003ybs.1;uc003ybt.1;uc022awn.1;uc022awo.1;uc022awp.1;uc003ybr.1;ENSG00000076554|ENST00000537855;ENSG00000076554|ENST00000521241;ENSG00000076554|ENST00000517462;ENSG00000076554|ENST00000520795;ENSG00000076554|ENST00000519303
4790	356	uc003ybz.3
109000	40700	uc003yca.2;ENSG00000164687|ENST00000396359
13600	2080	uc003ydp.1
127000	55200	uc003yel.1;uc011lge.1;ENSG00000104327|ENST00000523716;ENSG00000104327|ENST00000520613;uc002faa.4;ENSG00000172137|ENST00000562305
2160000	661000	uc003yhq.4;ENSG00000156467|ENST00000523920;uc022ayx.1;uc010mbc.3;ENSG00000156467|ENST00000517523
4990000	390000	uc003yii.1;ENSG00000132541|ENST00000520507;ENSG00000132541|ENST00000521560;ENSG00000132541|ENST00000520989
4510000	4570000	uc003yij.4
516000	98700	uc003yiy.2
255000	78600	uc003yke.3;ENSG00000104490|ENST00000522951;ENSG00000104490|ENST00000520690;ENSG00000104490|ENST00000522448;ENSG00000104490|ENST00000518727;ENSG00000104490|ENST00000520425;ENSG00000104490|ENST00000518166;ENSG00000104490|ENST00000517822;ENSG00000104490|ENST00000517531;ENSG00000104490|ENST00000521964;ENSG00000104490|ENST00000519098;ENSG00000104490|ENST00000523923;ENSG00000104490|ENST00000520346;ENSG…
502000	132000	uc003ynd.3;uc003ync.3;ENSG00000120533|ENST00000520147;ENSG00000120533|ENST00000517311;ENSG00000120533|ENST00000523335;ENSG00000120533|ENST00000522766;ENSG00000120533|ENST00000339942
21900	11800	uc003yod.3;ENSG00000164754|ENST00000518055;ENSG00000164754|ENST00000523986;ENSG00000164754|ENST00000517749;uc010gab.1
569000	205000	uc003yoj.3;uc011lib.2
110000	88300	uc003yqn.1;ENSG00000156795|ENST00000523356;uc011lij.1;ENSG00000156795|ENST00000522194;ENSG00000156795|ENST00000518125
634000	841000	uc003yss.3;uc003ysy.1;ENSG00000153310|ENST00000522941;ENSG00000153310|ENST00000519142;ENSG00000153310|ENST00000520204;ENSG00000153310|ENST00000518283;ENSG00000153310|ENST00000523993;uc010exm.2;ENSG00000153310|ENST00000520254;ENSG00000153310|ENST00000519020;ENSG00000153310|ENST00000518167;ENSG00000153310|ENST00000517672
654000	51700	uc003yvl.3;ENSG00000104472|ENST00000519533
224000	8510	uc003zem.3;ENSG00000170619|ENST00000529143;ENSG00000170619|ENST00000530332
14700	7900	uc003ziq.2;uc011lma.2;uc022bcz.1
25400	26500	uc003zqc.3;uc003zqb.3
74400	16700	uc003ztm.3;uc002lov.3
1490000	317000	uc003zup.2;ENSG00000122756|ENST00000417345
4190	1810	uc003zvy.2;uc010mki.1;uc010mkh.1
3990000	629000	uc003zwi.3;uc011lou.2;ENSG00000165283|ENST00000488050
1780000	652000	uc003zyh.3
16100000	5830000	uc003zze.3;uc022bgp.1
33100	-	uc003zzu.1;ENSG00000137106|ENST00000377824;uc003zzt.1;uc003zzw.1
35400	30300	uc004aba.3
1080000	256000	uc004ajf.1;ENSG00000135046|ENST00000456643;ENSG00000135046|ENST00000415424
8380000	5090000	uc004amv.3;uc004amw.3;ENSG00000135018|ENST00000529923;ENSG00000135018|ENST00000526134
37100000	15300000	uc004anf.4;uc004ang.4;ENSG00000165119|ENST00000376256
175000	129000	uc004anh.4;uc011lsx.2;ENSG00000165119|ENST00000435158;ENSG00000165119|ENST00000457156;uc011lsw.2;uc004and.4
927000	16100	uc004aol.3;ENSG00000135052|ENST00000486130;ENSG00000135052|ENST00000470762;ENSG00000135052|ENST00000466178
28100	19800	uc004api.3;uc010mqh.3
2990000	673000	uc004axl.2;ENSG00000136842|ENST00000375175;uc001exc.4;uc010pct.2;uc001exb.3
231000	68000	uc004azh.3
883000	131000	uc004bam.3
1110000	380000	uc004bbe.2;uc011lvj.2
11900000	5270000	uc004bde.3;uc011lwa.2;uc011lwb.2;ENSG00000119318|ENST00000419616;uc022blj.1;ENSG00000119318|ENST00000442587;ENSG00000119318|ENST00000457811
5800000	1570000	uc004bep.2;uc004beq.2
27700	14100	uc004bfn.3;uc004bfp.3
63600	15500	uc004bgw.2
1080000	325000	uc004bjc.3;ENSG00000254870|ENST00000475917;uc003nua.3;ENSG00000254870|ENST00000376185;uc021yur.1;ENSG00000213760|ENST00000459671
159000	80500	uc004blv.3;ENSG00000119421|ENST00000537618
538000	134000	uc004bpa.4
5460000	1010000	uc004bpn.3
441000	151000	uc004bqy.2;uc004bqz.2
77200	74100	uc004bsj.4;uc004bsk.4;ENSG00000106991|ENST00000546301;uc011mam.2
19900	7860	uc004bws.1;uc004bwu.3
14800	2240	uc004byd.1;uc011mbs.1
2010000	633000	uc004bzi.2;uc010myz.1
151000	31200	uc004bzr.1;uc010mzd.1;ENSG00000107164|ENST00000372376
35800	21000	uc004cdb.4
192000	52700	uc004cel.3;ENSG00000123454|ENST00000263611
237000	48300	uc004cfz.2;uc022bpk.1;uc022bpj.1
38500	22200	uc004cgt.3
69900	10200	uc004cje.4;uc011meg.1
1180000	863000	uc004cjq.4;uc011mei.2
64200	5920	uc004cjt.1;uc022bpv.1;uc004cju.1
852000	207000	uc004cki.3
912000	307000	uc004clh.3
124000	10200	uc004cls.2
3180000	305000	uc004cmh.1;uc004cmg.1;ENSG00000173213|ENST00000308911;ENSG00000173213|ENST00000573909;CON__ENSEMBL:ENSBTAP00000025008;uc002yak.3;ENSG00000198211|ENST00000555810;ENSG00000261812|ENST00000567960;uc011clg.2;uc010ncq.3;uc002fqq.3;ENSG00000173876|ENST00000309812
111000	25800	uc004cnh.4
24100	1800	uc004cul.2
48400	31500	uc004cvf.3;ENSG00000223551|ENST00000323496
503000	276000	uc004cxp.3;uc011miv.2
628000	94600	uc004cxt.3;uc004cxs.2;ENSG00000102054|ENST00000404022;ENSG00000102054|ENST00000416035;uc010nez.3;ENSG00000102054|ENST00000425696
17800	-	uc004czh.4;uc011mjc.2;uc004czg.4;uc011mjd.2;uc010nfl.3
2660000	975000	uc004dhc.3;uc004dhd.3
9750	-	uc004dhi.3;uc004dhf.3;uc004dhh.3;uc010nhq.3;uc004dhg.3
9780	8660	uc004dhj.4;uc004dhm.3;ENSG00000130985|ENST00000442035;ENSG00000130985|ENST00000412206;ENSG00000130985|ENST00000451702;ENSG00000130985|ENST00000457753;ENSG00000130985|ENST00000427561
924000	129000	uc004dkz.3;uc002wsv.3
389000	121000	uc004dmi.3;uc011mmt.2;ENSG00000243279|ENST00000376386
47600	25400	uc004dmr.3
6300000	1690000	uc004dmx.3;ENSG00000102007|ENST00000376322
2310000	397000	uc004dmz.1;ENSG00000102003|ENST00000472598;uc011mmz.1;ENSG00000102003|ENST00000466635;ENSG00000102003|ENST00000376303
16300	10400	uc004dnh.2;uc011mnd.2;uc004dni.3;ENSG00000049769|ENST00000471261
1160000	306000	uc004dsl.1;uc004dsm.1;ENSG00000072506|ENST00000375298
6300	-	uc004duo.3
2240000	656000	uc004dus.3;uc011moq.1
26600	18600	uc004dxe.2;uc004dxd.4
12300	2970	uc004dxv.3
583000	222000	uc004dyr.1;NP_001243117.1;NP_001243116.1;NP_001243115.1
265000	120000	uc004eam.3;uc004eao.2;ENSG00000102309|ENST00000446576;ENSG00000102309|ENST00000496835;ENSG00000102309|ENST00000218432;ENSG00000102309|ENST00000439980
23900	17300	uc004eaq.1;uc004eap.1
2520000	138000	uc004ecl.1;ENSG00000102390|ENST00000373357
244000	71200	uc004ecz.4;uc011mqq.2;ENSG00000102144|ENST00000442431
18500	3390	uc004eda.3;ENSG00000085231|ENST00000503245;ENSG00000085231|ENST00000509462;ENSG00000085231|ENST00000504109;ENSG00000085231|ENST00000512152;ENSG00000085231|ENST00000508954
2540000	350000	uc004eef.3;uc010nmm.3
435000	241000	uc004efe.3;uc004fqk.3
7490000	1140000	uc004ehd.2;uc011mri.2
279000	44200	uc004ehl.1;uc011mrj.1
1150000	412000	uc004ejz.2;uc004ekq.3;uc004eiq.3
63000	65700	uc004epi.2;uc011msy.2;ENSG00000101901|ENST00000486353;uc022ccn.1;uc022ccl.1;NP_001244170.1;NP_001244169.1
43300	8480	uc004eqn.3;uc004eqo.3;uc011mtr.2;ENSG00000131725|ENST00000371848
16200000	2140000	uc004erb.3;uc011mts.2
16200	12200	uc004erh.4
623000	203000	uc004erl.3;uc004erm.3;uc004erp.3
22100	16300	uc004esb.3
1940	-	uc004ewe.4;uc004ewd.3;uc022cdv.1;uc004ewf.2
179000	45300	uc011mux.1;uc004ewk.1;uc010nrj.1;uc004ewl.1;uc004ewm.1;uc002wbm.3;uc010zot.2;uc002wbo.3;uc010zos.2;ENSG00000115694|ENST00000423004;ENSG00000115694|ENST00000450497;ENSG00000115694|ENST00000442307;ENSG00000115694|ENST00000424537;ENSG00000115694|ENST00000413760;ENSG00000115694|ENST00000429279
22600	-	uc004ewp.3;uc004ewo.3
35300	9270	uc004exl.4
46100	19500	uc004eyd.3
1010000	201000	uc004eyf.3;uc004eyc.1;uc004eyg.4
38900	-	uc004fek.3;uc004fel.3;uc004fem.3;uc004fen.3;uc011myb.2
5290000	686000	uc004feu.3;ENSG00000160131|ENST00000370361
306000	130000	uc004fgq.3;uc002kko.1
4860000	1320000	uc004fiv.3;uc022chw.1;uc004fiw.3;ENSG00000180879|ENST00000370085;ENSG00000180879|ENST00000447375
62200	52200	uc004fli.4;uc011mzo.1;ENSG00000203879|ENST00000434049;uc009xid.3;uc001iil.4;uc001iim.4;ENSG00000057608|ENST00000456041;ENSG00000057608|ENST00000447751;ENSG00000057608|ENST00000418688;ENSG00000057608|ENST00000380127
532000	245000	uc004fmv.3
2270000	569000	uc009wgu.3
80100	45900	uc009wxj.3
5320000	893000	uc009xmh.1
0	-	uc009yju.3
1930000	663000	uc010aod.3;ENSG00000087302|ENST00000556760;ENSG00000087302|ENST00000557553;ENSG00000087302|ENST00000553362
5840000	1730000	uc010aph.3;ENSG00000100575|ENST00000556007;ENSG00000100575|ENST00000555097;ENSG00000100575|ENST00000553450
315000	49400	uc010bts.3;ENSG00000103415|ENST00000575120;ENSG00000103415|ENST00000575051;ENSG00000103415|ENST00000570445;ENSG00000103415|ENST00000575129;ENSG00000103415|ENST00000574466;ENSG00000103415|ENST00000570622;ENSG00000103415|ENST00000572812
5840	2670	uc010cad.2;uc010vfd.2;ENSG00000099365|ENST00000569638
16800	3560	uc010cwt.1;uc010cws.1;ENSG00000108349|ENST00000577605
388000	116000	uc010drs.3
205000	155000	uc010dsk.3;uc010xgo.2
[truncated: 70 more rows]
