# Supplementary material for: Systems genomics evaluation of the SH-SY5Y neuroblastoma cell line as a model for Parkinson’s disease
Source: BMC Genomics. 2014 Dec 20;15(1):1154. doi: 10.1186/1471-2164-15-1154 (PMC4367834; doi:10.1186/1471-2164-15-1154)
Supplement: Supplementary file 9 — Additional file 9:: List of genes with rare non-synonymous SNVs, indels, substitutions, copy number variations or structural variations in SH-SY5Y and lists of genes used to construct the networks for cell line suitability scoring. (XLSX 258 KB) [file 12864_2014_6889_MOESM9_ESM.xlsx]

## Sheet: Legend
File description
This file contains-
(1) lists of genes 'damaged' in SH-SY5Y (sheets prefixed with SHSY5Y_)
	Damaged' genes refer to genes with rare non-synonymous SNVs, indels, substitutions, copy number variations and structural variations
(2) lists of genes and interactions which have been used for the networks construction (sheets prefixed with Network_)
	Each sheet is devoted to a particular disease or Parkinson's disease-related process.
	In case of diseases, some genes are annotated "OMIM", which means that that particular gene was suggested by OMIM as causing disease phenotype.
	Absence of gene annotation means that the gene was obtained as a result of network expansion with the STRING database.
	In case of Parkinson's disease processes, all the genes have been extracted from the PD Map and no expansion was performed.
	Please see Methods section of the manuscript for the detailed description of the data collection and network construction.

## Sheet: SHSY5Y_nonysonymous SNVs
Genes with rare (< 5 % frequency in CG baseline genome set, 1000 Genome Project and 6500 Exome sequencing project) nonsynonymous SNVs, indels and substitutions in SH-SY5Y
A2M
A2ML1
ABCC3
ABCC8
ACTRT1
ADCY8
AGBL1
AGPAT9
ALDH4A1
ALS2CR11
AMOTL2
ANAPC5
ANK3
ANKRD11
ANKRD34C
AP5B1
ARHGAP1
ARHGEF33
ARSD
ASB5
ATP9A
BTBD16
BTN3A3
BUD13
C11orf40
C11orf80
C16orf91
C3orf14
C5orf43
C7orf58
C8orf80
CAGE1
CAPZB
CARS2
CASP10
CBFA2T2
CBS
CCDC138
CCDC158
CCDC168
CD8B
CD93
CDK12
CDK5RAP2
CDK7
CELA1
CEP250
CHM
CKAP2
CKM
CLEC7A
CLPB
CLTCL1
CNBD1
CNTF
COG6
COL16A1
COL4A3
COX10
CPPED1
CRAMP1L
CREB3L1
CUBN
CWC25
CXCL2
CYP4F3
CYP7A1
DBH
DGKB
DHX34
DNAH12
DNAH3
DNAH5
DNAH7
DNAH8
DNAH9
DNAI1
DNAJC13
DOCK1
DQX1
DSCAM
DSCAML1
DSG3
EFNA3
EGFLAM
ENPP1
EPS8L1
FAM151A
FAM166B
FAM214A
FAM217A
FAM92B
FASTKD1
FAT3
FCHSD1
FGD4
FILIP1
FMO3
FRAS1
FUBP3
FYN
GAK
GBP7
GLI2
GOLGA3
GOLIM4
GPR162
GPR179
GPRC6A
GPRIN3
GPX5
GREB1L
GTDC1
GZMB
HABP2
HADH
HDGFRP2
HEPH
HMCN1
HNRPLL
HOXB2
HPGD
IL36RN
INTS10
IRAK3
ITGBL1
KAT6A
KAZALD1
KDM4A
KIAA0564
KIAA1045
KIAA1217
KIAA1239
KIF1A
KRT4
KRT85
LAMA1
LAMB1
LMBRD2
LOC646851
LRBA
LRIT3
LRRC30
LRRC31
MDN1
MED12
MEGF8
MGEA5
MIA3
MIER2
MINA
MKI67
MMP1
MPL
MS4A14
MSX2
MTERFD3
MUL1
MYBL1
MYBPC3
MYH13
MYH4
MYO6
N4BP2
NBN
NEK3
NIPAL1
NOTCH2
NPAS2
NSMAF
NTM
NUDT22
ODZ4
OLAH
OMA1
OSGIN1
P2RY11,PPAN-P2RY11
P4HA3
PALB2
PALM3
PCDH9
PCDHA12
PCSK4
PCSK5
PDZRN4
PEX1
PEX13
PGK2
PKHD1L1
PKN3
PLA2G2A
PLEC
PLEKHH1
PLG
PMS1
PNMA3
PNPLA3
POLA1
POT1
PPP1R1B
PPP2R3A
PPT1
PRDM2
PRRC2A
PRSS23
PSAPL1
PSMA8
PTPMT1
QRFPR
RAB11FIP2
RINT1
RNF103
RNF212
RPN2
RWDD2B
SACS
SAE1
SAR1B
SCN2A
SCN5A
SEMA3G
SEMG1
SEPT1
SETX
SFTPB
SGOL2
SH2D4A
SHANK3
SMARCA4
SORL1
SOX17
SPAG6
SPATA6
SPATC1
SPECC1L
SPTBN1
SYNE1
SYNE2
SYT12
SZT2
TACC2
TAGAP
TBL1X
TCOF1
TCP11L2
TET2
TEX13A
TFPI
THAP9
THG1L
THNSL2
THSD7A
TMEM41A
TMEM57
TMF1
TMX2
TRDN
TRIM42
TTC23
TUBAL3
TXLNG
UBR2
UGT2B7
UNC13B
USP29
USP54
VNN1
VPS13C
VPS37A
VPS8
WDR27
WDR92
WFDC1
ZDHHC15
ZFP57
ZFYVE26
ZNF136
ZNF257
ZNF385B
ZNF391
ZNF407
ZNF469
ZNF474
ZNF516
ZNF543
ZNF559
ZNF804A
ZSCAN29

## Sheet: SHSY5Y_CNVs
Genes with copy number variations in SH-SY5Y
A4GALT
AANAT
AASS
AATK
AATK-AS1
ABCA10
ABCA13
ABCA5
ABCA6
ABCA8
ABCA9
ABCB1
ABCB10
ABCB4
ABCB5
ABCB8
ABCC3
ABCF2
ABCG5
ABCG8
ABHD1
ABHD11
ABHD11-AS1
ABI3
ABL2
ABP1
ACBD3
ACBD6
ACE
ACHE
ACN9
ACO2
ACOX1
ACP1
ACP6
ACSF2
ACTA1
ACTB
ACTG1
ACTG1P4
ACTL6B
ACTN2
ACTR3B
ACTR3BP2
ACTR3BP5
ACTR3C
ADAM15
ADAM17
ADAM22
ADAM3A
ADAM5
ADAMTS4
ADAMTSL4
ADAP1
ADAR
ADCK2
ADCK3
ADCY1
ADCY10
ADCY3
ADCYAP1R1
ADI1
ADIPOR1
ADORA1
ADSL
ADSS
AEBP1
AFMID
AGAP3
AGAP9
AGBL3
AGBL5
AGFG2
AGK
AGMO
AGR2
AGR3
AGT
AHCTF1
AHCYL2
AHR
AIDA
AIM2
AIMP2
AKAP1
AKAP9
AKR1B1
AKR1B10
AKR1B15
AKR1D1
AKT3
ALDH9A1
ALK
ALKBH4
ALLC
ALYREF
AMPH
AMY1A
AMY1B
AMY1C
AMY2A
AMY2B
AMZ1
AMZ2
AMZ2P1
ANAPC11
ANGEL2
ANGPTL1
ANKFN1
ANKIB1
ANKMY2
ANKRD20A12P
ANKRD34A
ANKRD35
ANKRD36BP1
ANKRD40
ANKRD45
ANKRD61
ANKRD7
ANLN
ANP32E
ANXA8
ANXA8L1
ANXA9
AOAH
AOAH-IT1
AP1S1
AP4M1
AP5Z1
APCS
APH1A
APOA1BP
APOA2
APOB
APOBEC3A
APOBEC3A_B
APOBEC3B
APOBEC3C
APOBEC3D
APOBEC3F
APOBEC3G
APOBEC3H
APOBEC4
APOH
APPBP2
AQP1
AQP10
ARF1
ARF5
ARFGAP3
ARHGAP30
ARHGDIA
ARHGEF11
ARHGEF2
ARHGEF33
ARHGEF35
ARHGEF5
ARID4B
ARL16
ARL4A
ARL8A
ARMC10
ARMC7
ARNT
ARPC1A
ARPC1B
ARPC5
ARSG
ARV1
ASAP2
ASB10
ASB15
ASB4
ASCL5
ASH1L
ASH1L-AS1
ASIC3
ASL
ASNS
ASPM
ASPSCR1
ASTN1
ASXL2
ASZ1
ATAD2B
ATE1
ATF3
ATF4
ATF6
ATG9B
ATL2
ATP1A2
ATP1A4
ATP1B1
ATP2B4
ATP5G1
ATP5H
ATP5J2
ATP5J2-PTCD1
ATP5L2
ATP6V0A4
ATP6V0E2
ATP6V0E2-AS1
ATP6V1C2
ATP6V1E2
ATP6V1F
ATP6V1G3
ATP8B2
ATRAID
ATXN7L1
AURKAPS1
AUTS2
AVL9
AVPR1B
AXDND1
AXIN2
AZGP1
AZGP1P1
AZI1
B3GALNT2
B3GALT2
B3GNTL1
B4GALNT2
B4GALT3
BAGE
BAGE2
BAGE3
BAGE4
BAGE5
BAHCC1
BAIAP2
BAIAP2-AS1
BAIAP2L1
BAIAP2L2
BATF3
BAZ1B
BBS9
BCAN
BCAP29
BCAS3
BCCIP
BCL7B
BCL9
BET1
BGLAP
BHLHA15
BIK
BIRC5
BIRC6
BLVRA
BLZF1
BMPER
BMS1P1
BMS1P5
BNIPL
BOLA1
BPGM
BPNT1
BPTF
BRAF
BRAT1
BRE
BRE-AS1
BRI3
BRIP1
BROX
BTBD17
BTG2
BUD31
BZRAP1
BZRAP1-AS1
BZW2
C14orf28
C17orf112
C17orf47
C17orf58
C17orf62
C17orf64
C17orf67
C17orf70
C17orf72
C17orf77
C17orf80
C17orf82
C17orf89
C17orf99
C1GALT1
C1QTNF1
C1orf100
C1orf101
C1orf105
C1orf106
C1orf110
C1orf111
C1orf112
C1orf114
C1orf115
C1orf116
C1orf131
C1orf140
C1orf145
C1orf186
C1orf189
C1orf192
C1orf198
C1orf204
C1orf21
C1orf220
C1orf226
C1orf227
C1orf229
C1orf27
C1orf35
C1orf43
C1orf51
C1orf53
C1orf54
C1orf56
C1orf61
C1orf65
C1orf68
C1orf74
C1orf85
C1orf95
C22orf23
C22orf32
C22orf46
C2CD4D
C2orf16
C2orf43
C2orf44
C2orf48
C2orf50
C2orf53
C2orf61
C2orf70
C2orf71
C2orf91
C4BPA
C4BPB
C7orf10
C7orf13
C7orf25
C7orf26
C7orf29
C7orf31
C7orf33
C7orf34
C7orf41
C7orf43
C7orf45
C7orf49
C7orf50
C7orf53
C7orf55
C7orf55-LUC7L2
C7orf57
C7orf60
C7orf61
C7orf62
C7orf63
C7orf65
C7orf66
C7orf69
C7orf71
C7orf72
C7orf73
C7orf76
CA10
CA14
CA4
CACNA1E
CACNA1G
CACNA1G-AS1
CACNA1I
CACNA1S
CACNA2D1
CACNG1
CACNG4
CACNG5
CACYBP
CAD
CADM3
CADPS2
CALCOCO2
CALCR
CALD1
CALM2
CALN1
CALU
CAMK1G
CAMK2B
CAMKMT
CAMSAP2
CANT1
CAPN13
CAPN14
CAPN2
CAPN8
CAPN9
CAPZA2
CARD11
CARD14
CASD1
CASKIN2
CASP2
CASQ1
CAV1
CAV2
CBLL1
CBX1
CBX2
CBX3
CBX4
CBX6
CBX7
CBX8
CBY1
CCDC121
CCDC126
CCDC129
CCDC132
CCDC134
CCDC136
CCDC137
CCDC146
CCDC164
CCDC19
CCDC40
CCDC47
CCDC57
CCDC71L
CCDC75
CCL24
CCL26
CCM2
CCSAP
CCT3
CCT6A
CCT6P1
CCT6P3
CCZ1
CCZ1B
CD160
CD1A
CD1B
CD1C
CD1D
CD1E
CD244
CD247
CD300A
CD300C
CD300E
CD300LB
CD300LD
CD300LF
CD34
CD36
CD46
CD48
CD55
CD5L
CD7
CD79B
CD84
CDC14C
CDC27
CDC42BPA
CDC42EP3
CDC42EP4
CDC42SE1
CDC73
CDCA7L
CDHR3
CDK13
CDK14
CDK18
CDK3
CDK5
CDK5RAP3
CDK6
CDKL4
CDR2L
CEBPZ
CELF3
CENPA
CENPF
CENPL
CENPM
CENPO
CEP112
CEP170
CEP350
CEP41
CEP95
CERS2
CFH
CFHR1
CFHR2
CFHR3
CFHR4
CFHR5
CFTR
CGN
CGREF1
CHAD
CHADL
CHCHD2
CHCHD3
CHD1L
CHEK2P2
CHI3L1
CHIT1
CHML
CHMP6
CHN2
CHPF2
CHRM2
CHRM3
CHRNB2
CHST12
CHTOP
CIB4
CKS1B
CLCN1
CLDN12
CLDN15
CLDN3
CLDN4
CLEC14A
CLEC2L
CLEC5A
CLIP2
CLIP4
CLK2
CLK2P
CLTC
CMPK2
CNIH3
CNIH4
CNOT4
CNPY1
CNPY4
CNST
CNTN2
CNTNAP2
CNTNAP3
COA1
COA6
COBL
COG1
COG2
COG5
COIL
COL1A1
COL1A2
COL28A1
COLEC11
COPA
COPG2
COPS6
COPZ2
COX11
COX19
COX20
COX7A2L
CPA1
CPA2
CPA4
CPA5
CPED1
CPSF3
CPSF4
CPSF4L
CPVL
CR1
CR1L
CR2
CRABP2
CRB1
CRCP
CRCT1
CREB3L2
CREB3L4
CREB5
CREG1
CRHR1
CRHR2
CRIM1
CRIPT
CRNN
CROCC
CROCCP2
CROCCP3
CROT
CRP
CRTC2
CRYBB2P1
CRYGN
CSDC2
CSH1
CSH2
CSHL1
CSNK1D
CSNK1E
CSRP1
CTAGE15P
CTAGE4
CTAGE5
CTAGE6P
CTSE
CTSK
CTSS
CTTNBP2
CUEDC1
CUL1
CUX1
CWH43
CYB561
CYB5R1
CYB5R3
CYCS
CYCSP52
CYGB
CYP1B1
CYP1B1-AS1
CYP2D6
CYP2D7P1
CYP2W1
CYP3A4
CYP3A43
CYP3A5
CYP3A7
CYP3A7-CYP3AP1
CYP51A1
CYS1
CYTH1
CYTH3
DAGLB
DAP3
DARC
DARS2
DBF4
DBNL
DCAF6
DCAF7
DCAF8
DCST1
DCST2
DCXR
DDC
DDR2
DDX1
DDX17
DDX42
DDX5
DDX56
DDX59
DEDD
DEFB115
DEFB116
DEGS1
DENND1B
DENND2A
DENND4B
DESI1
DESI2
DFNA5
DGKB
DGKE
DGKI
DHX32
DHX40
DHX57
DHX9
DIEXF
DISC1
DISC2
DISP1
DKFZP586I1420
DKFZp434L192
DLD
DLX3
DLX4
DLX5
DLX6
DLX6-AS1
DMC1
DMTF1
DNAH11
DNAH17
DNAI2
DNAJB6
DNAJB7
DNAJB9
DNAJC2
DNAJC27
DNAJC27-AS1
DNAJC30
DNAJC5G
DNAL4
DNM3
DNM3OS
DNMT3A
DOCK4
DPM3
DPP6
DPT
DPY19L1
DPY19L1P1
DPY19L2P1
DPY19L2P2
DPY19L2P3
DPY19L2P4
DPY30
DPYSL5
DSTYK
DTL
DTNB
DTX2
DTX2P1-UPK3BP1-PMS2P11
DUS1L
DUS4L
DUSP10
DUSP12
DUSP23
DUSP27
DUSP5P1
DUX2
DUX4
DUX4L2
DUX4L3
DUX4L4
DUX4L5
DUX4L6
DUX4L7
DYNC1I1
DYNC2LI1
DYNLL2
DYRK3
E2F6
ECM1
EDARADD
EDEM3
EEPD1
EFCAB10
EFCAB13
EFCAB2
EFCAB3
EFCAB6
EFCAB6-AS1
EFNA1
EFNA3
EFNA4
EFR3B
EGFR
EGFR-AS1
EGLN1
EHD3
EIF2AK1
EIF2AK2
EIF2B4
EIF2D
EIF3B
EIF3IP1
EIF4A3
EIF4H
ELF3
ELFN1
ELK4
ELMO1
ELN
EMBP1
EME1
EMID2
EMILIN1
EML4
EN2
ENAH
ENDOV
ENGASE
ENPP7
ENSA
ENTHD1
ENTHD2
EP300
EPAS1
EPCAM
EPDR1
EPHA1
EPHA1-AS1
EPHB4
EPHB6
EPHX1
EPN3
EPO
EPRS
EPT1
EPX
ERN1
ERO1LB
ERV3-1
ESPNP
ESRRG
ESYT2
ETNK2
ETV1
ETV3
ETV3L
EVPL
EVX1
EXO1
EXOC4
EXOC7
EXOC8
EZH2
F11R
F13B
F5
FABP5P3
FADS6
FAIM3
FAM104A
FAM109B
FAM110C
FAM115A
FAM115C
FAM117A
FAM126A
FAM129A
FAM131B
FAM133B
FAM133DP
FAM150B
FAM163A
FAM177B
FAM179A
FAM179B
FAM180A
FAM182A
FAM182B
FAM183B
FAM185A
FAM188B
FAM189B
FAM195B
FAM200A
FAM20A
FAM20B
FAM20C
FAM220A
FAM221A
FAM227A
FAM228A
FAM228B
FAM25B
FAM25C
FAM25G
FAM35BP
FAM3C
FAM49A
FAM58BP
FAM5B
FAM5C
FAM63A
FAM71A
FAM71F1
FAM71F2
FAM72A
FAM72B
FAM72D
FAM74A1
FAM74A3
FAM78B
FAM83F
FAM84A
FAM89A
FAM91A2
FAM98A
FANCM
FANK1
FASLG
FASN
FASTK
FBF1
FBXL13
FBXL18
FBXO11
FBXO24
FBXO28
FBXO33
FCAMR
FCER1A
FCER1G
FCGR1A
FCGR1B
FCGR1C
FCGR2A
FCGR2B
FCGR2C
FCGR3A
FCGR3B
FCRL1
FCRL2
FCRL3
FCRL4
FCRL5
FCRL6
FCRLA
FCRLB
FDPS
FDPSL2A
FDXR
FERD3L
FEZ2
FEZF1
FEZF1-AS1
FGFR2
FGL2
FH
FIGNL1
FIS1
FKBP14
FKBP1B
FKBP3
FKBP6
FKBP9
FKBP9L
FLAD1
FLG
FLG2
FLJ12334
FLJ23867
FLJ33534
FLJ35390
FLJ39739
FLJ40194
FLJ40288
FLJ40852
FLJ43663
FLJ43681
FLJ44511
FLJ45079
FLJ45340
FLJ45513
FLJ45974
FLNC
FLVCR1
FLVCR1-AS1
FMN2
FMO1
FMO2
FMO3
FMO4
FMO5
FMO6P
FMO9P
FMOD
FN3K
FN3KRP
FNDC4
FOSL2
FOXA1
FOXJ1
FOXK1
FOXK2
FOXN2
FOXP2
FRG1
FRG1B
FRG2
FRG2B
FSCB
FSCN1
FSCN2
FSCN3
FTH1P3
FTSJ2
FTSJ3
FZD1
FZD9
G0S2
GAA
GABPB2
GAL3ST4
GALK1
GALM
GALNT11
GALNT14
GALNT2
GALNTL5
GALR2
GAREML
GARS
GAS5
GAS5-AS1
GATAD1
GATAD2B
GATS
GATSL1
GATSL2
GBA
GBAP1
GBAS
GBX1
GCC1
GCGR
GCK
GCKR
GCSAML
GCSAML-AS1
GDF7
GDPD1
GEMIN2
GEMIN6
GEN1
GET4
GGA3
GGCT
GGPS1
GGT8P
GH1
GH2
GHRHR
GIGYF1
GIMAP1
GIMAP1-GIMAP5
GIMAP2
GIMAP4
GIMAP5
GIMAP6
GIMAP7
GIMAP8
GIP
GJA5
GJA8
GJC2
GJC3
GLCCI1
GLI3
GLRX2
GLT25D2
GLUD1P7
GLUL
GM140
GNA12
GNA13
GNAI1
GNAT3
GNB2
GNG11
GNG4
GNGT1
GNGT2
GNPAT
GNRHR2
GOLGA6L6
GOLGA8CP
GOLPH3L
GOLT1A
GON4L
GORAB
GOSR2
GPA33
GPATCH2
GPATCH4
GPC2
GPER
GPN1
GPNMB
GPR113
GPR137B
GPR141
GPR142
GPR146
GPR161
GPR22
GPR25
GPR37
GPR37L1
GPR52
GPR85
GPR89A
GPR89B
GPR89C
GPRC5C
GPS1
GRAP2
GRB10
GRB2
GREB1
GREM2
GRHL1
GRID2IP
GRIN2C
GRM3
GRM8
GSTK1
GTF2I
GTF2IP1
GTF2IRD1
GTF2IRD1P1
GTF2IRD2
GTF2IRD2B
GTF2IRD2P1
GTF3C2
GTPBP1
GTPBP10
GUK1
GUSB
GUSBP10
H2AFV
H3F3A
H3F3AP4
H3F3B
HAAO
HADHA
HADHB
HAPLN2
HAX1
HBP1
HCN3
HDAC9
HDGF
HEATR1
HEATR2
HEATR5B
HEATR6
HECW1
HELZ
HEPACAM2
HERC2P3
HERC2P4
HERPUD2
HEXDC
HFE2
HGF
HGS
HHAT
HHIPL2
HIBADH
HID1
HILPDA
HILS1
HIP1
HIPK2
HIST2H2AA3
HIST2H2AA4
HIST2H2AB
HIST2H2AC
HIST2H2BA
HIST2H2BC
HIST2H2BE
HIST2H2BF
HIST2H3A
HIST2H3C
HIST2H3D
HIST2H4A
HIST2H4B
HIST3H2A
HIST3H2BB
HIST3H3
HLF
HLX
HMCN1
HN1
HNRNPA1P33
HNRNPA2B1
HNRNPU
HNRNPU-AS1
HNRPLL
HORMAD1
HOTAIRM1
HOTTIP
HOXA-AS3
HOXA-AS4
HOXA1
HOXA10
HOXA10-HOXA9
HOXA11
HOXA11-AS
HOXA13
HOXA2
HOXA3
HOXA4
HOXA5
HOXA6
HOXA7
HOXA9
HOXB-AS3
HOXB-AS5
HOXB1
HOXB13
HOXB2
HOXB3
HOXB4
HOXB5
HOXB6
HOXB7
HOXB8
HOXB9
HPCAL1
HPVC1
HS1BP3
HSD11B1
HSD17B7
HSF5
HSPA6
HSPA7
HSPB1
HTR5A
HUS1
HYAL4
HYALP1
HYDIN2
IAH1
IARS2
IBA57
ICA1
ICAM2
ICT1
ID2
IER5
IFI16
IFRD1
IFT172
IGF2BP1
IGF2BP3
IGFBP1
IGFBP3
IGFN1
IGLL3P
IGSF8
IGSF9
IKBKE
IKZF1
IL10
IL19
IL20
IL24
IL6
IL6R
ILDR2
ILF2
IMMP2L
IMPDH1
ING3
INHBA
INHBA-AS1
INMT
INMT-FAM188B
INSIG1
INSRR
INTS1
INTS2
INTS3
INTS4L2
INTS7
IPO9
IQCE
IQGAP3
IQUB
IRF2BP2
IRF5
IRF6
ISG20L2
ISPD
ITGA10
ITGA3
ITGB1BP1
ITGB3
ITGB4
ITGB8
ITLN1
ITLN2
ITPKB
ITSN2
IVL
IVNS1ABP
JAZF1
JAZF1-AS1
JHDM1D
JMJD4
JMJD6
JOSD1
JTB
KANSL1
KANSL1-AS1
KAT7
KBTBD2
KCND2
KCNF1
KCNG3
KCNH1
KCNH2
KCNH6
KCNJ10
KCNJ16
KCNJ2
KCNJ2-AS1
KCNJ4
KCNJ9
KCNK1
KCNK12
KCNK2
KCNK3
KCNN3
KCNS3
KCNT2
KCP
KCTD2
KCTD3
KCTD7
KDELR2
KDELR3
KDM5B
KDM5B-AS1
KEL
KHK
KIAA0040
KIAA0087
KIAA0125
KIAA0195
KIAA0895
KIAA0907
KIAA1147
KIAA1324L
KIAA1383
KIAA1549
KIAA1614
KIAA1804
KIDINS220
KIF14
KIF19
KIF21B
KIF26B
KIF2B
KIF3C
KIFAP3
KIRREL
KISS1
KLF11
KLF14
KLHDC10
KLHDC8A
KLHDC9
KLHL12
KLHL20
KLHL28
KLHL29
KLHL7
KLHL7-AS1
KLRG2
KMO
KPNA2
KPNA7
KPNB1
KPRP
KRBA1
KRIT1
KRTCAP2
KRTCAP3
L3MBTL2
LAD1
LAMB1
LAMB3
LAMB4
LAMC1
LAMC2
LAMTOR2
LAMTOR4
LANCL2
LAPTM4A
LAT2
LAX1
LBH
LBR
LCE1A
LCE1B
LCE1C
LCE1D
LCE1E
LCE1F
LCE2A
LCE2B
LCE2C
LCE2D
LCE3A
LCE3B
LCE3C
LCE3D
LCE3E
LCE4A
LCE5A
LCE6A
LCLAT1
LEFTY1
LEFTY2
LELP1
LEMD1
LEMD1-AS1
LENEP
LEP
LFNG
LGALS3BP
LGALS8
LGALS8-AS1
LGR6
LHFPL3
LHFPL3-AS1
LHFPL3-AS2
LHX4
LHX9
LIMD2
LIMK1
LIN9
LINC00174
LINC00184
LINC00210
LINC00244
LINC00260
LINC00265
LINC00272
LINC00273
LINC00299
LINC00303
LINC00338
LINC00467
LINC00469
LINC00482
LINC00483
LINC00486
LINC00487
LINC00511
LINC00516
LINC00525
LINC00538
LINC00568
LINC00570
LINC00582
LINC00623
LINC00624
LINC00626
LINC00628
LINC00634
LINC00639
LINC00648
LINC00673
LINC00674
LINC00689
LINC00842
LINGO4
LIX1L
LLGL2
LMBR1
LMNA
LMOD1
LMOD2
LMTK2
LMX1A
LOC100093631
LOC100128264
LOC100128822
LOC100129148
LOC100129427
LOC100129726
LOC100129794
LOC100130000
LOC100130093
LOC100130331
LOC100130370
LOC100130673
LOC100130700
LOC100130705
LOC100130849
LOC100130880
LOC100130899
LOC100131096
LOC100131234
LOC100131257
LOC100131825
LOC100132111
LOC100132273
LOC100132352
LOC100132707
LOC100132832
LOC100133091
LOC100134229
LOC100134259
LOC100134868
LOC100216545
LOC100216546
LOC100271832
LOC100286793
LOC100287042
LOC100287704
LOC100287834
LOC100288079
LOC100288255
LOC100288524
LOC100288778
LOC100288846
LOC100288911
LOC100289187
LOC100289561
LOC100294362
LOC100505624
LOC100505633
LOC100505666
LOC100505716
LOC100505795
LOC100505876
LOC100505918
LOC100505964
LOC100506023
LOC100506025
LOC100506050
LOC100506054
LOC100506136
LOC100506178
LOC100506274
LOC100506472
LOC100506474
LOC100506497
LOC100506585
LOC100506776
LOC100506795
LOC100506810
LOC100506895
LOC100507351
LOC100507410
LOC100527964
LOC100630923
LOC100653515
LOC100996291
LOC101101776
LOC146481
LOC146880
LOC148696
LOC148709
LOC149134
LOC149373
LOC150622
LOC154761
LOC154872
LOC155060
LOC202781
LOC255654
LOC283914
LOC284080
LOC284578
LOC284581
LOC284648
LOC284688
LOC284801
LOC285878
LOC285889
LOC285972
LOC339529
LOC339535
LOC339788
LOC339822
LOC349160
LOC375196
LOC388692
LOC388906
LOC388942
LOC388948
LOC389458
LOC390705
LOC399744
LOC400620
LOC400794
LOC400927
LOC400940
LOC401320
LOC401321
LOC401324
LOC401397
LOC401980
LOC407835
LOC440461
LOC440700
LOC440704
LOC441204
LOC441242
LOC441666
LOC442497
LOC493754
LOC541473
LOC641515
LOC641746
LOC642236
LOC642426
LOC643723
LOC645166
LOC645249
LOC645638
LOC645949
LOC646268
LOC646329
LOC646762
LOC646999
LOC649395
LOC650226
LOC653501
LOC653513
LOC653653
LOC654342
LOC727982
LOC728377
LOC728463
LOC728730
LOC728743
LOC728819
LOC728875
LOC728989
LOC729683
LOC729852
LOC730102
LOC730159
LOC730227
LOC730441
LOC730811
LOC731275
LOC93432
LOR
LPGAT1
LPIN1
LPO
LRCH4
LRFN5
LRGUK
LRP5L
LRPPRC
LRRC17
LRRC37A3
LRRC4
LRRC45
LRRC46
LRRC52
LRRC59
LRRC61
LRRC71
LRRC72
LRRD1
LRRN2
LRRN3
LRWD1
LSM5
LTBP1
LUC7L2
LUC7L3
LUZP6
LY9
LYPLAL1
LYSMD1
LYST
MACC1
MACC1-AS1
MAD1L1
MAEL
MAFF
MAFG
MAFG-AS1
MAFK
MAGI2
MAGI2-AS2
MAGI2-AS3
MALSU1
MAP1LC3C
MAP2K6
MAP3K3
MAP4K3
MAPKAPK2
MAPRE3
MAPT
MAPT-AS1
MAPT-IT1
MARC1
MARC2
MARCH10
MARK1
MATN3
MBLAC1
MBOAT2
MBTD1
MCAT
MCFD2
MCHR1
MCL1
MCM7
MDFIC
MDGA2
MDH2
MDM4
MED13
MEF2D
MEI1
MEMO1
MEOX2
MEPCE
MEST
MESTIT1
MET
METRNL
METTL11B
METTL13
METTL18
METTL23
METTL2A
METTL2B
MEX3A
MFSD11
MFSD2B
MFSD4
MGAM
MGAT3
MGAT5B
MGC16142
MGC16275
MGC27345
MGC72080
MGST3
MIA2
MIA3
MICALL1
MICALL2
MIF4GD
MILR1
MIOS
MIPOL1
MIR106B
MIR10A
MIR1182
MIR1200
MIR1203
MIR1231
MIR1250
MIR1278
MIR1281
MIR129-1
MIR1295A
MIR1295B
MIR1301
MIR135B
MIR142
MIR148A
MIR152
MIR153-2
MIR1537
MIR181A1
MIR181B1
MIR182
MIR183
MIR190B
MIR194-1
MIR196A1
MIR196B
MIR199A2
MIR205
MIR205HG
MIR21
MIR214
MIR215
MIR25
MIR29A
MIR29B1
MIR29B2
MIR29C
MIR301A
MIR3064
MIR3065
MIR3119-1
MIR3119-2
MIR3120
MIR3121
MIR3122
MIR3123
MIR3125
MIR3146
MIR3147
MIR3185
MIR3186
MIR320B2
MIR335
MIR338
MIR339
MIR33A
MIR3609
MIR3614
MIR3615
MIR3620
MIR3648
MIR3658
MIR3666
MIR3675
MIR3678
MIR3687
MIR3907
MIR3914-1
MIR3914-2
MIR3916
MIR3943
MIR4257
MIR4258
MIR4260
MIR4261
MIR4262
MIR4263
MIR4283-1
MIR4283-2
MIR4284
MIR4285
MIR4315-1
MIR4315-2
MIR4316
MIR4424
MIR4427
MIR4429
MIR4467
MIR4468
MIR4484
MIR4503
MIR4509-1
MIR4509-2
MIR4509-3
MIR4524A
MIR4524B
MIR4534
MIR454
MIR4648
MIR4649
MIR4650-1
MIR4650-2
MIR4651
MIR4652
MIR4653
MIR4654
MIR4655
MIR4656
MIR4657
MIR4658
MIR4666A
MIR4671
MIR4677
MIR4729
MIR4730
MIR4735
MIR4736
MIR4737
MIR4738
MIR4739
MIR4740
MIR4742
MIR4753
MIR4757
MIR4765
MIR4766
MIR488
MIR489
MIR490
MIR5008
MIR5047
MIR5087
MIR5089
MIR5090
MIR511-1
MIR511-2
MIR5187
MIR5191
MIR548AD
MIR548AQ
MIR548AR
MIR548AU
MIR548F1
MIR548F3
MIR548F4
MIR548I4
MIR548M
MIR548T
MIR548W
MIR548Y
MIR550A1
MIR550A2
MIR550A3
MIR550B1
MIR550B2
MIR554
MIR555
MIR556
MIR557
MIR558
MIR559
MIR5707
MIR589
MIR590
MIR591
MIR592
MIR593
MIR595
MIR634
MIR635
MIR636
MIR653
MIR657
MIR663A
MIR664
MIR671
MIR765
MIR9-1
MIR921
MIR92B
MIR93
MIR96
MIS18BP1
MIXL1
MKL1
MKLN1
MKRN1
MKS1
MLL3
MLL5
MLLT10P1
MLLT11
MLXIPL
MMD
MMD2
MNDA
MNX1
MOGAT3
MORN2
MOSPD3
MOXD2P
MPC2
MPLKIP
MPO
MPP6
MPPED1
MPV17
MPZ
MPZL1
MR1
MRC1
MRC2
MROH9
MRPL10
MRPL12
MRPL24
MRPL27
MRPL32
MRPL33
MRPL38
MRPL45P2
MRPL55
MRPL9
MRPS14
MRPS17
MRPS21
MRPS23
MRPS24
MRPS33
MRPS7
MSGN1
MSH2
MSH6
MSI2
MST1L
MST1P2
MST1P9
MSTO1
MSTO2P
MSX2P1
MTA3
MTERF
MTMR11
MTMR4
MTPN
MTR
MTRNR2L6
MTVR2
MTX1
MXRA7
MYADML
MYADML2
MYBPH
MYCBPAP
MYCN
MYCNOS
MYH16
MYL10
MYL4
MYL7
MYO15B
MYO1G
MYOC
MYOG
MYT1L
[truncated: 1,308 more rows]

## Sheet: SHSY5Y_Structural variations
Genes with rare high-confidence structural variationsin SH-SY5Y
AFF3
ASTN1
ATE1
C7orf10
C9orf171
CACNA1B
CAMK1D
CDKL5
CFDP1
CTNNA3
DSTYK
DUX4C
EXOC4
FAM166A
FGFR2
FLJ25996
GPHN
GRID2
IL1RAPL1
LOC100288801
LOC650157
LOC653198
LOC729426
MAP3K15
MED27
MGAT4C
MTUS1
NFIC
PABPC4L
PKNOX2
PPP2R5C
PSD3
PTEN
PTPRN2
PVT1
RYR2
SH3BGR
TDRD5
TMEM167A
TSPAN8
WWP2

## Sheet: Network_Apoptosis
ACIN1
ADD1
AKR1C3
AKT1
ANAPC1
ANAPC2
APAF1
BAD
BAK1
BAX
BBC3
BCAP31
BCL2
BCL2L1
BCL2L11
BID
BIRC2
BMF
BMX
BTRC
CASP2
CASP3
CASP6
CASP7
CASP8
CASP9
CD200
CD22
CD47
CDH1
CHUK
CLSPN
CRADD
CTNNB1
CX3CL1
CYCS
DBNL
DFFA
DFFB
DIABLO
DNM1L
DSG1
DSG2
DSG3
DSP
DYNLL1
DYNLL2
FNTA
GAS2
GPAM
GPAT2
GSN
GZMB
HAX1
Histone
HMGB1
HMGB2
HPGDS
HTRA2
IKBKB
IKBKG
IL1R1
IL1R2
LMNA
LMNB1
MAP2K3
MAP2K4
MAP2K6
MAP2K7
MAP3K5
MAP3K7
MAPK1
MAPK10
MAPK12
MAPK14
MAPK8
MAPK9
MAPT
MST4
NFKB1
NFKBIA
NMT1
OCLN
PAK2
PARL
PIDD
PINK1
PKP1
PLEC
PMAIP1
PPP3CC
PPP3R1
PPP5C
PRKCD
PRKCQ
PTGDS
PTGES
PTGES2
PTGES3
PTGS1
PTGS2
RELA
ROCK1
SATB1
SEMA3A
SFN
SIRT3
SPTAN1
TJP1
TJP2
TNFRSF1A
TNFRSF1B
TRAF2
TRAF6
TRAP1
TXN
VDAC1
VIM
XIAP
XRCC6
YWHAB
YWHAZ
Interactions
BCL2L1	BCL2L11
BCL2L1	BID
BCL2L1	PMAIP1
BCL2L1	BAD
BCL2L1	BBC3
PTGS2	PTGS1
PTGS2	RELA
PTGS2	PTGES3
PTGS2	PTGES2
PTGS2	MAPK10
PTGS2	NFKB1
PTGS2	PTGDS
PTGS2	PTGES
PTGS2	MAPK9
PTGS2	HPGDS
PTGS2	AKR1C3
PTGS1	PTGES3
PTGS1	PTGES2
PTGS1	PTGDS
PTGS1	PTGES
PTGS1	HPGDS
PTGS1	AKR1C3
DYNLL1	MAPK8
DYNLL1	BCL2L11
ADD1	CASP3
DYNLL2	MAPK8
DYNLL2	BMF
PARL	HAX1
PARL	HTRA2
PIDD	CASP2
PIDD	CRADD
IKBKB	TXN
IKBKB	NFKBIA
IKBKB	MAP3K7
IKBKB	MAP3K5
IKBKB	CHUK
IKBKB	IKBKG
IKBKB	PINK1
IKBKB	NFKB1
IKBKB	RELA
AKT1	BAD
AKT1	CASP9
IKBKG	TXN
IKBKG	NFKBIA
IKBKG	CHUK
IKBKG	MAP3K5
IKBKG	PINK1
IKBKG	NFKB1
IKBKG	RELA
IKBKG	MAP3K7
PMAIP1	BCL2L11
PMAIP1	BID
PMAIP1	BAD
PMAIP1	BBC3
PMAIP1	BCL2
GSN	CASP3
GPAM	GPAT2
PPP3R1	YWHAB
PPP3R1	BAD
PPP3R1	PPP3CC
Histone	DFFB
MAP3K7	TXN
MAP3K7	TRAF2
MAP3K7	TNFRSF1B
MAP3K7	TRAF6
MAP3K7	TNFRSF1A
MAP3K7	CHUK
MAP3K7	MAP3K5
MAP3K7	MAP2K7
MAP3K7	MAP2K4
MAP3K7	PINK1
MAP3K7	IL1R2
MAP3K7	IL1R1
MAP3K5	TXN
MAP3K5	TRAF2
MAP3K5	TRAF6
MAP3K5	PPP5C
MAP3K5	CHUK
MAP3K5	MAP2K7
MAP3K5	MAP2K4
MAP3K5	PINK1
CDH1	CASP3
RELA	BTRC
RELA	NFKBIA
RELA	CHUK
RELA	MAPK10
RELA	NFKB1
RELA	MAPK9
FNTA	CASP3
ACIN1	CASP3
DFFA	CASP3
DFFA	DFFB
DFFB	HMGB2
DFFB	HMGB1
DFFB	CASP3
NMT1	BID
DBNL	CASP3
PTGES3	PTGES2
PTGES3	PTGDS
PTGES3	PTGES
PTGES3	HPGDS
PTGES3	AKR1C3
PTGES2	PTGDS
PTGES2	PTGES
PTGES2	HPGDS
PTGES2	AKR1C3
BAK1	BID
BAK1	BAX
BAK1	MAPK10
BAK1	DIABLO
BAK1	MAPK8
BAK1	MAPK9
SFN	MAPK8
SFN	BAX
PAK2	CASP7
PAK2	APAF1
PAK2	CASP3
PAK2	CYCS
PAK2	CASP9
CLSPN	CASP7
SPTAN1	CASP3
NFKBIA	BTRC
NFKBIA	CHUK
NFKBIA	NFKB1
PTGDS	PTGES
PTGDS	HPGDS
PTGDS	AKR1C3
VIM	CASP6
VIM	CASP7
VIM	CASP3
VIM	CASP8
CRADD	CASP2
IL1R1	IL1R2
XRCC6	SIRT3
XRCC6	BAX
BMF	MAPK8
TRAP1	PINK1
TRAP1	VDAC1
TRAP1	BAX
TRAP1	CYCS
MST4	CASP3
BMX	CASP3
CHUK	TXN
CHUK	PINK1
CHUK	NFKB1
PLEC	CASP8
ANAPC1	ANAPC2
ANAPC1	CASP3
PTGES	HPGDS
PTGES	AKR1C3
ANAPC2	CASP3
LMNB1	CASP6
GZMB	BID
GZMB	CASP8
PPP5C	TRAF2
PPP5C	TRAF6
GAS2	CASP7
GAS2	CASP3
MAPK14	MAP2K3
MAPK14	MAP2K7
MAPK14	MAP2K6
MAPK14	MAPK12
MAPK14	MAP2K4
MAPK14	PINK1
MAPK14	HTRA2
XIAP	CASP7
XIAP	CASP9
XIAP	CASP3
XIAP	DIABLO
MAPK10	BAX
MAPK10	MAP2K7
MAPK10	MAP2K4
MAPK10	NFKB1
MAPK10	MAPK9
DIABLO	CASP7
DIABLO	CASP3
DIABLO	BAX
DIABLO	CASP9
MAPK12	PINK1
MAPK12	HTRA2
VDAC1	BCL2
VDAC1	BAX
VDAC1	CYCS
HTRA2	PINK1
HTRA2	HAX1
AKR1C3	HPGDS
MAPK1	CASP9
DSG2	CASP3
DSG3	CASP3
MAPK8	YWHAZ
MAPK8	BAX
MAPK8	MAP2K7
MAPK8	MAP2K4
MAPK8	BCL2L11
MAPK9	NFKB1
MAPK9	BAX
MAPK9	MAP2K7
MAPK9	MAP2K4
APAF1	CASP7
APAF1	CASP3
APAF1	CYCS
APAF1	CASP9
CYCS	CASP7
CYCS	CASP2
CYCS	CASP3
CYCS	BAX
CYCS	CASP9
SATB1	CASP6
NFKB1	BTRC
BCAP31	CASP8
MAP2K3	MAP2K7
MAP2K3	MAP2K6
MAP2K3	MAP2K4
DSG1	CASP3
HMGB2	HMGB1
BIRC2	CASP3
BAX	YWHAZ
BAX	BID
CTNNB1	CASP3
PINK1	TXN
BAD	BCL2L11
BAD	BID
BAD	YWHAB
BAD	BBC3
BAD	PPP3CC
BAD	BCL2
MAP2K7	TRAF2
MAP2K7	TRAF6
MAP2K7	MAP2K6
MAP2K7	MAP2K4
MAP2K6	MAP2K4
MAP2K4	TRAF2
MAP2K4	TRAF6
BBC3	BCL2L11
BBC3	BID
BBC3	BCL2
BCL2L11	BID
BCL2L11	BCL2
BID	CASP8
BID	BCL2
YWHAB	PPP3CC
TRAF2	TRAF6
PRKCD	CASP3
PRKCQ	CASP3
LMNA	CASP6
CASP7	CASP3
CASP7	CASP9
CASP3	ROCK1
CASP3	CASP9
CASP3	MAPT

## Sheet: Network_Calcium Signaling
ACTN2
AKAP5
AKAP9
AKT1S1
ATF3
ATG13
ATP5A1
ATP5C1
ATP5D
ATP5L
ATP5O
ATXN3
BBC3
BCL6
BDNF
BTG2
C12orf44
CABP1
CACNA1D
CACNG2
CACNG3
CACNG4
CACNG8
CALM1
CAMK2A
CAMK2B
CAMK2D
CAMK2G
CAMK4
CAMKK2
COX5B
COX6A1
COX7A1
COX7A2
COX7A2L
COX7B
COX7C
CREB1
CREBBP
CRTC1
CRTC2
CYCS
DEPTOR
DLG1
DLG4
E2F1
EPB41L1
GADD45B
GADD45G
GRIA1
GRIA2
GRIA3
GRIA4
GRIN1
GRIN2A
GRIN2B
GRIN2C
GRIN2D
INHBA
LAMTOR1
LAMTOR2
LAMTOR3
MAPK1
MDM2
MLST8
MTOR
MYO6
NDUFA8
NDUFAB1
NDUFB3
NDUFB5
NDUFB6
NDUFC1
NDUFS3
NDUFS5
NEFL
NPAS4
NR4A1
NSMF
PDK1
PMAIP1
PPARGC1A
PPP3CA
PPP3CB
PPP3CC
PPP3R1
PPP3R2
PRKAA1
PRKAA2
PRKAB1
PRKAB2
PRKACA
PRKACB
PRKACG
PRKAG1
PRKAG2
PRKAG3
RB1CC1
RPS6KA1
RPS6KA2
RPS6KA3
RPS6KA6
RPTOR
RRAGA
RRAGB
RRAGC
RRAGD
SDHA
SDHB
SERPINB2
SIK2
SIRT1
SIRT3
SLC25A4
SLC25A5
STK11
TFDP1
TP53
TSC2
ULK1
UQCRB
UQCRC1
YWHAB
YY1
ZNF746
Interactions
PMAIP1	TP53
PMAIP1	E2F1
PMAIP1	TFDP1
PPP3R2	PPP3CA
PPP3R2	PPP3CB
PPP3R2	CRTC2
PPP3R2	PPP3R1
PPP3R2	PPP3CC
PPP3R1	PPP3CA
PPP3R1	PPP3CB
PPP3R1	CRTC2
PPP3R1	PPP3CC
PRKAG1	ULK1
PRKAG1	PRKAB2
PRKAG1	PRKAB1
PRKAG1	PRKAG3
PRKAG1	PRKAG2
PRKAG1	PRKAA2
PRKAG1	PRKAA1
PRKAG1	STK11
PRKAG1	CAMKK2
PRKAG1	ATG13
PRKAG1	RB1CC1
PRKAG1	TSC2
PRKAG1	C12orf44
NDUFB6	PPARGC1A
NDUFB5	PPARGC1A
PRKAG2	ULK1
PRKAG2	PRKAB2
PRKAG2	PRKAB1
PRKAG2	PRKAG3
PRKAG2	STK11
PRKAG2	PRKAA2
PRKAG2	PRKAA1
PRKAG2	CAMKK2
PRKAG2	ATG13
PRKAG2	RB1CC1
PRKAG2	TSC2
PRKAG2	C12orf44
NDUFB3	PPARGC1A
UQCRB	PPARGC1A
NDUFAB1	PPARGC1A
DLG4	GRIA2
DLG4	GRIA3
DLG4	GRIA1
DLG4	GRIA4
DLG4	MYO6
DLG4	DLG1
DLG4	GRIN2B
DLG4	NEFL
DLG4	MAPK1
DLG4	GRIN1
DLG4	EPB41L1
DLG4	AKAP5
DLG4	CAMK2D
DLG4	CAMK2G
DLG4	CAMK2A
DLG4	CAMK2B
DLG4	MDM2
DLG4	ACTN2
DLG4	AKAP9
DLG4	CACNG8
DLG4	GRIN2C
DLG4	GRIN2A
DLG4	GRIN2D
DLG4	CACNG2
DLG4	CACNG3
DLG4	CACNG4
CALM1	CAMK2D
CALM1	CAMK2G
CALM1	CAMK4
CALM1	CAMK2B
CALM1	CAMK2A
CALM1	PRKACG
CALM1	PRKACA
CALM1	CREB1
CALM1	PRKACB
CALM1	CREBBP
CAMK4	CAMK2D
CAMK4	CAMK2G
CAMK4	CAMK2A
CAMK4	CAMK2B
CAMK4	PRKACG
CAMK4	PRKACA
CAMK4	CREB1
CAMK4	PRKACB
CAMK4	CREBBP
NSMF	CREB1
NSMF	CABP1
GRIN1	ACTN2
GRIN1	GRIA1
GRIN1	CAMK2D
GRIN1	NEFL
GRIN1	CAMK2G
GRIN1	CAMK2A
GRIN1	CAMK2B
GRIN1	AKAP9
GRIN1	GRIN2B
GRIN1	GRIN2C
GRIN1	GRIN2A
GRIN1	GRIA4
GRIN1	GRIN2D
GRIN1	GRIA3
GRIN1	GRIA2
PRKAG3	ULK1
PRKAG3	PRKAB2
PRKAG3	PRKAB1
PRKAG3	PRKAA2
PRKAG3	PRKAA1
PRKAG3	STK11
PRKAG3	CAMKK2
PRKAG3	ATG13
PRKAG3	RB1CC1
PRKAG3	TSC2
PRKAG3	C12orf44
STK11	PRKAB2
STK11	PRKAB1
STK11	PRKAA2
STK11	PRKAA1
CAMK2D	GRIA2
CAMK2D	GRIA3
CAMK2D	GRIA1
CAMK2D	GRIA4
CAMK2D	MYO6
CAMK2D	DLG1
CAMK2D	CACNG8
CAMK2D	NEFL
CAMK2D	MAPK1
CAMK2D	EPB41L1
CAMK2D	AKAP5
CAMK2D	CAMK2G
CAMK2D	CAMK2A
CAMK2D	CAMK2B
CAMK2D	CREB1
CAMK2D	MDM2
CAMK2D	ACTN2
CAMK2D	AKAP9
CAMK2D	GRIN2B
CAMK2D	GRIN2C
CAMK2D	PRKACG
CAMK2D	GRIN2A
CAMK2D	PRKACA
CAMK2D	GRIN2D
CAMK2D	PRKACB
CAMK2D	CACNG2
CAMK2D	CACNG3
CAMK2D	CACNG4
CAMK2G	GRIA2
CAMK2G	GRIA3
CAMK2G	GRIA1
CAMK2G	GRIA4
CAMK2G	MYO6
CAMK2G	DLG1
CAMK2G	CACNG8
CAMK2G	NEFL
CAMK2G	MAPK1
CAMK2G	EPB41L1
CAMK2G	AKAP5
CAMK2G	CAMK2A
CAMK2G	CAMK2B
CAMK2G	CREB1
CAMK2G	MDM2
CAMK2G	ACTN2
CAMK2G	AKAP9
CAMK2G	GRIN2B
CAMK2G	GRIN2C
CAMK2G	PRKACG
CAMK2G	GRIN2A
CAMK2G	PRKACA
CAMK2G	GRIN2D
CAMK2G	PRKACB
CAMK2G	CACNG2
CAMK2G	CACNG3
CAMK2G	CACNG4
SLC25A5	PPARGC1A
CAMK2A	GRIA2
CAMK2A	GRIA3
CAMK2A	GRIA1
CAMK2A	GRIA4
CAMK2A	MYO6
CAMK2A	DLG1
CAMK2A	CACNG8
CAMK2A	NEFL
CAMK2A	MAPK1
CAMK2A	EPB41L1
CAMK2A	AKAP5
CAMK2A	CAMK2B
CAMK2A	CREB1
CAMK2A	MDM2
CAMK2A	ACTN2
CAMK2A	AKAP9
CAMK2A	GRIN2B
CAMK2A	GRIN2C
CAMK2A	PRKACG
CAMK2A	GRIN2A
CAMK2A	PRKACA
CAMK2A	GRIN2D
CAMK2A	PRKACB
CAMK2A	CACNG2
CAMK2A	CACNG3
CAMK2A	CACNG4
CAMK2B	GRIA2
CAMK2B	GRIA3
CAMK2B	GRIA1
CAMK2B	GRIA4
CAMK2B	MYO6
CAMK2B	DLG1
CAMK2B	CACNG8
CAMK2B	NEFL
CAMK2B	MAPK1
CAMK2B	EPB41L1
CAMK2B	AKAP5
CAMK2B	CREB1
CAMK2B	MDM2
CAMK2B	ACTN2
CAMK2B	AKAP9
CAMK2B	GRIN2B
CAMK2B	GRIN2C
CAMK2B	PRKACG
CAMK2B	GRIN2A
CAMK2B	PRKACA
CAMK2B	GRIN2D
CAMK2B	PRKACB
CAMK2B	CACNG2
CAMK2B	CACNG3
CAMK2B	CACNG4
CACNG3	EPB41L1
CACNG3	AKAP5
CACNG3	GRIA1
CACNG3	DLG1
CACNG3	GRIA2
CACNG3	GRIA3
CACNG3	MYO6
CACNG3	GRIA4
CACNG3	CACNG8
CACNG3	MAPK1
CACNG3	MDM2
CACNG3	CACNG4
CACNG3	CACNG2
MDM2	EPB41L1
MDM2	AKAP5
MDM2	GRIA1
MDM2	DLG1
MDM2	GRIA2
MDM2	GRIA3
MDM2	MYO6
MDM2	GRIA4
MDM2	CACNG8
MDM2	MAPK1
MDM2	CACNG2
MDM2	CACNG4
COX6A1	PPARGC1A
C12orf44	RPTOR
C12orf44	ULK1
C12orf44	PRKAB2
C12orf44	PRKAB1
C12orf44	PRKAA2
C12orf44	PRKAA1
C12orf44	ATG13
C12orf44	MTOR
C12orf44	AKT1S1
C12orf44	DEPTOR
C12orf44	RB1CC1
C12orf44	MLST8
AKAP5	EPB41L1
AKAP5	DLG1
AKAP5	GRIA1
AKAP5	GRIA2
AKAP5	GRIA3
AKAP5	MYO6
AKAP5	GRIA4
AKAP5	CACNG8
AKAP5	MAPK1
AKAP5	CACNG4
AKAP5	CACNG2
AKAP9	GRIA2
AKAP9	ACTN2
AKAP9	GRIA1
AKAP9	NEFL
AKAP9	GRIN2B
AKAP9	GRIN2C
AKAP9	GRIN2A
AKAP9	GRIA4
AKAP9	GRIN2D
AKAP9	GRIA3
UQCRC1	PPARGC1A
RRAGD	RPTOR
RRAGD	RRAGA
RRAGD	RRAGC
RRAGD	RRAGB
RRAGD	AKT1S1
RRAGD	MTOR
RRAGD	DEPTOR
RRAGD	MLST8
RRAGD	LAMTOR1
RRAGD	LAMTOR2
RRAGD	LAMTOR3
GRIA2	GRIA3
GRIA2	GRIA1
GRIA2	GRIA4
GRIA2	DLG1
GRIA2	GRIN2B
GRIA2	NEFL
GRIA2	MAPK1
GRIA2	EPB41L1
GRIA2	ACTN2
GRIA2	MYO6
GRIA2	CACNG8
GRIA2	GRIN2C
GRIA2	GRIN2A
GRIA2	GRIN2D
GRIA2	CACNG2
GRIA2	CACNG4
GRIA3	GRIA1
GRIA3	GRIA4
GRIA3	DLG1
GRIA3	GRIN2B
GRIA3	NEFL
GRIA3	MAPK1
GRIA3	EPB41L1
GRIA3	ACTN2
GRIA3	MYO6
GRIA3	CACNG8
GRIA3	GRIN2C
GRIA3	GRIN2A
GRIA3	GRIN2D
GRIA3	CACNG2
GRIA3	CACNG4
GRIA1	GRIA4
GRIA1	DLG1
GRIA1	GRIN2B
GRIA1	NEFL
GRIA1	MAPK1
GRIA1	EPB41L1
GRIA1	ACTN2
GRIA1	MYO6
GRIA1	CACNG8
GRIA1	GRIN2C
GRIA1	GRIN2A
GRIA1	GRIN2D
GRIA1	CACNG2
GRIA1	CACNG4
GRIA4	DLG1
GRIA4	GRIN2B
GRIA4	NEFL
GRIA4	MAPK1
GRIA4	EPB41L1
GRIA4	ACTN2
GRIA4	MYO6
GRIA4	CACNG8
GRIA4	GRIN2C
GRIA4	GRIN2A
GRIA4	GRIN2D
GRIA4	CACNG2
GRIA4	CACNG4
CRTC1	CRTC2
CRTC1	CREB1
CRTC2	SIK2
CRTC2	CREB1
CRTC2	YWHAB
CRTC2	PPP3CA
CRTC2	PPP3CB
CRTC2	PPP3CC
ATP5C1	PPARGC1A
PPARGC1A	YY1
PPARGC1A	COX5B
PPARGC1A	NDUFC1
PPARGC1A	CYCS
PPARGC1A	ATP5O
PPARGC1A	ATP5L
PPARGC1A	ATP5D
PPARGC1A	RPTOR
PPARGC1A	ZNF746
PPARGC1A	ATP5A1
PPARGC1A	AKT1S1
PPARGC1A	SIRT3
PPARGC1A	SIRT1
PPARGC1A	SLC25A4
PPARGC1A	MTOR
PPARGC1A	NDUFA8
PPARGC1A	COX7A1
PPARGC1A	COX7A2
PPARGC1A	MLST8
PPARGC1A	COX7A2L
PPARGC1A	DEPTOR
PPARGC1A	NDUFS3
PPARGC1A	NDUFS5
PPARGC1A	SDHA
PPARGC1A	SDHB
PPARGC1A	COX7B
PPARGC1A	COX7C
AKT1S1	RPTOR
AKT1S1	ULK1
AKT1S1	DEPTOR
AKT1S1	RRAGC
AKT1S1	RRAGB
AKT1S1	RRAGA
AKT1S1	ATG13
AKT1S1	MTOR
AKT1S1	YY1
AKT1S1	RB1CC1
AKT1S1	MLST8
AKT1S1	TSC2
AKT1S1	LAMTOR1
AKT1S1	LAMTOR2
AKT1S1	LAMTOR3
DLG1	EPB41L1
DLG1	MYO6
DLG1	CACNG8
DLG1	MAPK1
DLG1	CACNG4
DLG1	CACNG2
PRKAB2	ULK1
PRKAB2	PRKAB1
PRKAB2	PRKAA2
PRKAB2	PRKAA1
PRKAB2	CAMKK2
PRKAB2	ATG13
PRKAB2	RB1CC1
PRKAB2	TSC2
PRKAB1	ULK1
PRKAB1	PRKAA2
PRKAB1	PRKAA1
PRKAB1	CAMKK2
PRKAB1	ATG13
PRKAB1	RB1CC1
PRKAB1	TSC2
ATG13	RPTOR
ATG13	ULK1
ATG13	PRKAA2
ATG13	PRKAA1
ATG13	MTOR
ATG13	DEPTOR
ATG13	RB1CC1
ATG13	MLST8
RPS6KA1	PDK1
RPS6KA1	MAPK1
RPS6KA2	PDK1
RPS6KA2	MAPK1
RPS6KA3	PDK1
RPS6KA3	MAPK1
DEPTOR	RPTOR
DEPTOR	ULK1
DEPTOR	YY1
DEPTOR	RRAGC
DEPTOR	RRAGB
DEPTOR	MTOR
DEPTOR	RRAGA
DEPTOR	RB1CC1
DEPTOR	MLST8
DEPTOR	TSC2
DEPTOR	LAMTOR1
DEPTOR	LAMTOR2
DEPTOR	LAMTOR3
RPS6KA6	PDK1
RPS6KA6	MAPK1
CAMKK2	PRKAA2
CAMKK2	PRKAA1
LAMTOR1	RPTOR
LAMTOR1	RRAGA
LAMTOR1	RRAGC
LAMTOR1	RRAGB
LAMTOR1	MTOR
LAMTOR1	MLST8
LAMTOR1	LAMTOR2
LAMTOR1	LAMTOR3
LAMTOR2	RPTOR
LAMTOR2	RRAGA
LAMTOR2	RRAGC
LAMTOR2	RRAGB
LAMTOR2	MTOR
LAMTOR2	MLST8
LAMTOR2	LAMTOR3
LAMTOR3	RPTOR
LAMTOR3	RRAGA
LAMTOR3	RRAGC
LAMTOR3	RRAGB
LAMTOR3	MTOR
LAMTOR3	MLST8
YY1	RPTOR
YY1	MTOR
YY1	MLST8
CACNG8	EPB41L1
CACNG8	MYO6
CACNG8	MAPK1
CACNG8	CACNG4
CACNG8	CACNG2
TSC2	RPTOR
TSC2	PRKAA2
TSC2	PRKAA1
TSC2	MTOR
TSC2	MLST8
CREBBP	ATXN3
CREBBP	CREB1
MAPK1	PDK1
MAPK1	EPB41L1
MAPK1	MYO6
MAPK1	CACNG2
MAPK1	CACNG4
EPB41L1	MYO6
EPB41L1	CACNG4
EPB41L1	CACNG2
MTOR	RPTOR
MTOR	ULK1
MTOR	RRAGC
MTOR	RRAGB
MTOR	RRAGA
MTOR	RB1CC1
MTOR	MLST8
PRKAA1	ULK1
PRKAA1	PRKAA2
PRKAA1	RB1CC1
TP53	BBC3
MLST8	RPTOR
MLST8	ULK1
MLST8	RRAGC
MLST8	RRAGB
MLST8	RRAGA
MLST8	RB1CC1
PRKACG	PRKACA
PRKACG	CREB1
PRKACG	PRKACB
PRKACA	CREB1
PRKACA	PRKACB
PRKACB	CREB1
PRKAA2	ULK1
PRKAA2	RB1CC1
BBC3	E2F1
BBC3	TFDP1
RB1CC1	RPTOR
RB1CC1	ULK1
RPTOR	ULK1
RPTOR	RRAGC
RPTOR	RRAGB
RPTOR	RRAGA
GRIN2B	ACTN2
GRIN2B	NEFL
GRIN2B	GRIN2C
GRIN2B	GRIN2A
GRIN2B	GRIN2D
NEFL	ACTN2
NEFL	GRIN2C
NEFL	GRIN2A
NEFL	GRIN2D
TFDP1	E2F1
GRIN2A	ACTN2
GRIN2A	GRIN2C
GRIN2A	GRIN2D
RRAGA	RRAGC
RRAGA	RRAGB
RRAGC	RRAGB
CREB1	ATXN3
CACNG2	MYO6
CACNG2	CACNG4
ACTN2	GRIN2C
ACTN2	GRIN2D
MYO6	CACNG4
GRIN2C	GRIN2D
PPP3CA	PPP3CB
PPP3CA	PPP3CC
PPP3CB	PPP3CC

## Sheet: Network_Dopamine
ACSS2
ADH1A
AKR1A1
AKR1B1
ALDH1A1
ALDH3A1
ALDH9A1
BZRAP1
CUL1
DDC
DNAJC5
FBXL20
HSPA8
LRRK2
NAPA
NAPB
NQO1
NSF
PPP2CA
PPP2CB
RAB3A
RAB5A
RAB7A
RIMS1
SGTA
SKP1
SLC18A2
SLC6A3
SNAP25
SNCA
SNX1
SNX12
SNX2
SNX3
SNX32
SNX5
SNX6
SOD1
STX1A
STXBP1
SYN1
SYN2
SYN3
SYP
SYT1
TBC1D5
TH
TYR
UNC13B
VAMP2
VPS26A
VPS26B
VPS29
VPS35
Interactions
SLC6A3	DDC
SLC6A3	SLC18A2
SLC6A3	TYR
SLC6A3	SOD1
SNX2	SNX1
SNX2	VPS35
SNX2	SNX6
SNX2	SNX5
SNX2	VPS26B
SNX2	VPS29
SNX2	RAB7A
SNX2	VPS26A
SNX2	SNX32
SNX1	RAB7A
SNX1	VPS35
SNX1	SNX6
SNX1	SNX5
SNX1	VPS26B
SNX1	VPS29
SNX1	VPS26A
SNX1	SNX32
SNX6	VPS35
SNX6	SNX5
SNX6	VPS26B
SNX6	VPS29
SNX6	RAB7A
SNX6	VPS26A
SNX6	SNX32
SNX5	VPS35
SNX5	VPS26B
SNX5	VPS29
SNX5	RAB7A
SNX5	VPS26A
SNX5	SNX32
HSPA8	STX1A
HSPA8	SNAP25
HSPA8	VAMP2
HSPA8	DNAJC5
HSPA8	BZRAP1
HSPA8	SGTA
HSPA8	STXBP1
HSPA8	UNC13B
HSPA8	RAB3A
HSPA8	SNCA
HSPA8	RIMS1
STXBP1	STX1A
STXBP1	SNAP25
STXBP1	VAMP2
STXBP1	RAB3A
STXBP1	DNAJC5
STXBP1	BZRAP1
STXBP1	NSF
STXBP1	SGTA
STXBP1	UNC13B
STXBP1	NAPB
STXBP1	NAPA
STXBP1	SNCA
STXBP1	RIMS1
SNX3	VPS26A
SNX3	VPS29
SNX3	VPS35
SNX3	SNX12
SNX3	VPS26B
AKR1A1	AKR1B1
AKR1A1	ALDH3A1
AKR1A1	ALDH1A1
AKR1A1	ADH1A
AKR1A1	ALDH9A1
ALDH1A1	AKR1B1
ALDH1A1	ALDH3A1
ALDH1A1	ALDH9A1
SNX12	VPS26A
SNX12	VPS29
SNX12	VPS35
SNX12	VPS26B
SKP1	FBXL20
SKP1	RIMS1
SKP1	CUL1
VPS29	VPS35
VPS29	VPS26B
VPS29	RAB7A
VPS29	VPS26A
VPS29	SNX32
TBC1D5	RAB7A
NSF	STX1A
NSF	SNAP25
NSF	VAMP2
NSF	NAPB
NSF	NAPA
NAPB	STX1A
NAPB	SNAP25
NAPB	VAMP2
NAPB	NAPA
NAPA	STX1A
NAPA	SNAP25
NAPA	VAMP2
SNX32	VPS35
SNX32	VPS26B
SNX32	RAB7A
SNX32	VPS26A
CUL1	FBXL20
CUL1	RIMS1
RAB7A	VPS35
RAB7A	VPS26B
RAB7A	VPS26A
ALDH3A1	ACSS2
ALDH3A1	ALDH9A1
ALDH3A1	ADH1A
ALDH3A1	AKR1B1
TH	PPP2CA
TH	DDC
TH	PPP2CB
TH	TYR
SOD1	DDC
SOD1	TYR
SOD1	SLC18A2
BZRAP1	STX1A
BZRAP1	SNAP25
BZRAP1	VAMP2
BZRAP1	DNAJC5
BZRAP1	SGTA
BZRAP1	UNC13B
BZRAP1	RAB3A
BZRAP1	SNCA
BZRAP1	RIMS1
SGTA	STX1A
SGTA	SNAP25
SGTA	VAMP2
SGTA	DNAJC5
SGTA	UNC13B
SGTA	RAB3A
SGTA	SNCA
SGTA	RIMS1
UNC13B	STX1A
UNC13B	SNAP25
UNC13B	VAMP2
UNC13B	DNAJC5
UNC13B	RAB3A
UNC13B	SNCA
UNC13B	RIMS1
ALDH9A1	AKR1B1
RAB3A	STX1A
RAB3A	SNAP25
RAB3A	VAMP2
RAB3A	DNAJC5
RAB3A	SNCA
RAB3A	RIMS1
DDC	PPP2CA
DDC	PPP2CB
DDC	SLC18A2
DDC	TYR
VPS35	VPS26A
VPS35	VPS26B
AKR1B1	ADH1A
SNAP25	STX1A
SNAP25	VAMP2
SNAP25	DNAJC5
SNAP25	SNCA
SNAP25	RIMS1
VAMP2	STX1A
VAMP2	DNAJC5
VAMP2	SNCA
VAMP2	RIMS1
VPS26A	VPS26B
PPP2CA	PPP2CB
PPP2CA	TYR
DNAJC5	STX1A
DNAJC5	SNCA
DNAJC5	RIMS1
PPP2CB	TYR
STX1A	SNCA
STX1A	RIMS1
RIMS1	SNCA
RIMS1	FBXL20
SLC18A2	TYR

## Sheet: Network_Glycolysis
BPGM
GAPDH
PGAM4
FBP1
PKLR
PFKM
PFKL
BSG
LDHA
LDHB
PGK1
GPI
GCK
HK1
PGM1
ENO1
ALDOA
GALM
SLC16A8
SLC16A1
SLC16A3
G6PC
TPI1
Interactions
BPGM	PGAM4
BPGM	GAPDH
BPGM	PGK1
GAPDH	TPI1
GAPDH	ALDOA
GAPDH	LDHA
GAPDH	LDHB
GAPDH	PGK1
PGAM4	ENO1
PGAM4	PGK1
FBP1	ALDOA
FBP1	PFKM
FBP1	PFKL
FBP1	GPI
PKLR	GCK
PKLR	HK1
PKLR	ENO1
PKLR	PFKM
PKLR	PFKL
PKLR	LDHA
PKLR	LDHB
PFKM	GPI
PFKM	GCK
PFKM	HK1
PFKM	PFKL
PFKM	ALDOA
PFKL	GPI
PFKL	GCK
PFKL	HK1
PFKL	ALDOA
BSG	SLC16A1
BSG	SLC16A8
BSG	SLC16A3
BSG	LDHA
BSG	LDHB
LDHA	SLC16A8
LDHA	SLC16A1
LDHA	SLC16A3
LDHA	LDHB
LDHB	SLC16A8
LDHB	SLC16A1
LDHB	SLC16A3
GPI	GCK
GPI	HK1
GPI	G6PC
GPI	PGM1
GCK	HK1
GCK	G6PC
GCK	PGM1
GCK	GALM
HK1	G6PC
HK1	PGM1
HK1	GALM
PGM1	G6PC
ALDOA	TPI1
GALM	G6PC
SLC16A8	SLC16A1
SLC16A8	SLC16A3
SLC16A1	SLC16A3

## Sheet: Network_Mitochondria
ACADS
ACAT1
ACO2
ACSS1
ADHFE1
AIMP2
ALDH2
AMBRA1
ATG10
ATG12
ATG13
ATG14
ATG16L1
ATG3
ATG4B
ATG5
ATG7
ATP5A1
ATP5B
ATP5C1
ATP5D
ATP5E
ATP5EP2
ATP5F1
ATP5G1
ATP5G2
ATP5G3
ATP5H
ATP5I
ATP5J
ATP5J2
ATP5L
ATP5L2
ATP5O
ATPIF1
BAD
BAK1
BAX
BBC3
BCL2
BCL2L1
BCL2L11
BCS1L
BDH1
BECN1
BID
BMF
C12orf44
CAT
CCNE1
CCNE2
CDC37
COX4I1
COX4I2
COX5A
COX5B
COX6A1
COX6A2
COX7A1
COX7A2
COX7A2L
COX7B
COX7C
COX8
CS
CYCS
D2HGDH
DBT
DIABLO
DLAT
DLD
DNM1L
ECHS1
FH
FIS1
FUBP1
GLUD1
GPAM
GPAT2
GPR37
GPX1
GPX4
GSR
HADH
HAX1
HMGCL
HMGCS2
HSP90AA1
HTRA2
IDH2
IDH3A
IDH3B
IDH3G
KCNJ11
KCNJ8
KIF5B
L2HGDH
MAOA
MAOB
MAP1LC3A
MAPK12
MAPK14
MCEE
MDH2
MFN1
MFN2
MICU1
MPC1
MPC2
MT-ATP6
MT-ATP8
MT-CO1
MT-CO2
MT-CO3
MT-CYB
MT-ND1
MT-ND2
MT-ND3
MT-ND4
MT-ND4L
MT-ND5
MT-ND6
MUL1
MUT
NDUFA1
NDUFA10
NDUFA11
NDUFA12
NDUFA13
NDUFA2
NDUFA3
NDUFA4
NDUFA5
NDUFA6
NDUFA7
NDUFA8
NDUFA9
NDUFAB1
NDUFAF1
NDUFB1
NDUFB10
NDUFB11
NDUFB2
NDUFB3
NDUFB4
NDUFB5
NDUFB6
NDUFB7
NDUFB8
NDUFB9
NDUFC1
NDUFC2
NDUFS1
NDUFS2
NDUFS3
NDUFS4
NDUFS5
NDUFS6
NDUFS7
NDUFS8
NDUFV1
NDUFV2
NDUFV3
NNT
OGDH
OPA1
OXCT1
PARK2
PARK7
PARL
PC
PCCA
PCCB
PDHA1
PDHB
PDHX
PDK1
PDK2
PDK3
PDK4
PDP1
PDP2
PDPR
PIK3C3
PIK3R4
PINK1
PMAIP1
PMPCA
PPIF
PRDX1
PRDX2
PRDX3
PRDX4
PRDX5
RANBP2
RB1CC1
RHOT1
RHOT2
SDHA
SDHB
SDHC
SDHD
SEPT5
SIM2
SIRT3
SIRT4
SIRT5
SLC25A1
SLC25A14
SLC25A20
SLC25A27
SLC25A4
SLC25A5
SLC25A6
SLC6A3
SNCA
SNCAIP
SOD1
SOD2
SQSTM1
SUCLA2
SUCLG1
SUCLG2
SYT11
TIMM17A
TIMM17B
TIMM23
TIMM44
TIMM50
TOMM20
TOMM22
TOMM40
TOMM5
TOMM6
TOMM7
TOMM70A
TRAK1
TRAP1
TXN
TXNRD2
UCP2
UCP3
ULK1
UQCR10
UQCR11
UQCRB
UQCRC1
UQCRC2
UQCRFS1
UQCRFS1P1
UQCRH
UQCRQ
VAMP8
VDAC1
VPS26A
VPS26B
VPS35
VTI1B
ZNF746
Interactions
MT-CO1	MT-CO2
MT-CO1	MT-CO3
MT-CO1	COX5A
MT-CO1	COX5B
MT-CO1	PRDX5
MT-CO1	PRDX4
MT-CO1	PRDX3
MT-CO1	PRDX2
MT-CO1	CYCS
MT-CO1	CAT
MT-CO1	FH
MT-CO1	PDHX
MT-CO1	TXN
MT-CO1	COX8
MT-CO1	ECHS1
MT-CO1	PDPR
MT-CO1	PDHB
MT-CO1	COX6A2
MT-CO1	PDHA1
MT-CO1	DLD
MT-CO1	COX4I2
MT-CO1	COX4I1
MT-CO1	DLAT
MT-CO1	PRDX1
MT-CO1	CS
MT-CO1	COX7A1
MT-CO1	COX7A2
MT-CO1	COX6A1
MT-CO1	COX7A2L
MT-CO1	PDP1
MT-CO1	PDP2
MT-CO1	GLUD1
MT-CO1	GPX1
MT-CO1	MAOB
MT-CO1	MAOA
MT-CO1	GPX4
MT-CO1	COX7B
MT-CO1	COX7C
MT-CO2	MT-CO3
MT-CO2	COX5A
MT-CO2	COX5B
MT-CO2	PRDX5
MT-CO2	PRDX4
MT-CO2	PRDX3
MT-CO2	PRDX2
MT-CO2	CYCS
MT-CO2	CAT
MT-CO2	FH
MT-CO2	PDHX
MT-CO2	TXN
MT-CO2	COX8
MT-CO2	ECHS1
MT-CO2	PDPR
MT-CO2	PDHB
MT-CO2	COX6A2
MT-CO2	PDHA1
MT-CO2	DLD
MT-CO2	COX4I2
MT-CO2	COX4I1
MT-CO2	DLAT
MT-CO2	PRDX1
MT-CO2	CS
MT-CO2	COX7A1
MT-CO2	COX7A2
MT-CO2	COX6A1
MT-CO2	COX7A2L
MT-CO2	PDP1
MT-CO2	PDP2
MT-CO2	GLUD1
MT-CO2	GPX1
MT-CO2	MAOB
MT-CO2	MAOA
MT-CO2	GPX4
MT-CO2	COX7B
MT-CO2	COX7C
GSR	TXN
GSR	IDH2
GSR	GLUD1
GSR	GPX1
GSR	GPX4
GSR	NNT
GSR	TXNRD2
MPC2	PDHX
MPC2	PDHA1
MPC2	DLD
MPC2	MPC1
MPC2	PDK1
MPC2	PC
MPC2	PDK3
MPC2	PDK2
MPC2	PDK4
MPC2	DLAT
MPC2	PDHB
NDUFB9	NDUFA6
NDUFB9	NDUFB8
NDUFB9	NDUFB7
NDUFB9	NDUFB6
NDUFB9	NDUFB5
NDUFB9	NDUFB4
NDUFB9	NDUFB3
NDUFB9	NDUFB2
NDUFB9	NDUFB1
NDUFB9	NDUFV3
NDUFB9	NDUFA7
NDUFB9	PDHA1
NDUFB9	NDUFAF1
NDUFB9	MDH2
NDUFB9	UQCRH
NDUFB9	UQCRB
NDUFB9	IDH3B
NDUFB9	NDUFAB1
NDUFB9	MT-ND1
NDUFB9	NDUFV1
NDUFB9	MT-ND3
NDUFB9	MT-ND4
NDUFB9	MT-ND5
NDUFB9	MT-ND6
NDUFB9	OGDH
NDUFB9	DLD
NDUFB9	MT-ND4L
NDUFB9	NDUFB11
NDUFB9	NDUFB10
NDUFB9	UQCR10
NDUFB9	NDUFA10
NDUFB9	NDUFA11
NDUFB9	NDUFA12
NDUFB9	NDUFA13
NDUFB9	PDHB
NDUFB9	NNT
NDUFB9	SIRT3
NDUFB9	NDUFC1
NDUFB9	NDUFA4
NDUFB9	NDUFA5
NDUFB9	NDUFA2
NDUFB9	NDUFA3
NDUFB9	NDUFA1
NDUFB9	MT-CYB
NDUFB9	SNCA
NDUFB9	MT-ND2
NDUFB9	NDUFA8
NDUFB9	NDUFA9
NDUFB9	NDUFC2
NDUFB9	SDHA
NDUFB9	UQCRFS1
NDUFB9	DLAT
NDUFB9	CYCS
NDUFB9	NDUFV2
NDUFB9	PDHX
NDUFB9	UQCRQ
NDUFB9	IDH3A
NDUFB9	UQCRFS1P1
NDUFB9	BDH1
NDUFB9	HADH
NDUFB9	IDH3G
NDUFB9	BCS1L
NDUFB9	ALDH2
NDUFB9	SDHD
NDUFB9	UQCR11
NDUFB9	NDUFS1
NDUFB9	NDUFS2
NDUFB9	NDUFS3
NDUFB9	NDUFS4
NDUFB9	NDUFS5
NDUFB9	NDUFS6
NDUFB9	NDUFS7
NDUFB9	NDUFS8
NDUFB9	SDHC
NDUFB9	SDHB
NDUFB9	UQCRC2
NDUFB9	DBT
NDUFB9	UQCRC1
MPC1	PDHX
MPC1	PDHA1
MPC1	DLD
MPC1	PDK1
MPC1	PC
MPC1	PDK3
MPC1	PDK2
MPC1	PDK4
MPC1	DLAT
MPC1	PDHB
ATP5J2	ATP5L2
ATP5J2	PCCB
ATP5J2	PCCA
ATP5J2	ATP5J
ATP5J2	ATP5I
ATP5J2	ATP5H
ATP5J2	ATP5O
ATP5J2	DLAT
ATP5J2	ATP5L
ATP5J2	ATP5B
ATP5J2	ATPIF1
ATP5J2	ATP5E
ATP5J2	ATP5D
ATP5J2	PDHX
ATP5J2	ATP5A1
ATP5J2	PC
ATP5J2	MT-ATP8
ATP5J2	ATP5EP2
ATP5J2	PDHB
ATP5J2	ATP5G1
ATP5J2	ATP5G3
ATP5J2	ATP5G2
ATP5J2	ATP5C1
ATP5J2	KCNJ11
ATP5J2	PDHA1
ATP5J2	DLD
ATP5J2	SLC25A6
ATP5J2	SLC25A5
ATP5J2	SLC25A4
ATP5J2	SUCLG1
ATP5J2	MT-ATP6
ATP5J2	SUCLA2
ATP5J2	KCNJ8
ATP5J2	PDK1
ATP5J2	PDK3
ATP5J2	PDK2
ATP5J2	PDK4
ATP5J2	ATP5F1
NDUFB6	NDUFA6
NDUFB6	NDUFB8
NDUFB6	NDUFB7
NDUFB6	UQCR11
NDUFB6	NDUFB5
NDUFB6	NDUFB4
NDUFB6	NDUFB3
NDUFB6	NDUFB2
NDUFB6	NDUFB1
NDUFB6	NDUFV3
NDUFB6	NDUFA7
NDUFB6	PDHA1
NDUFB6	NDUFAF1
NDUFB6	MDH2
NDUFB6	UQCRH
NDUFB6	UQCRB
NDUFB6	IDH3B
NDUFB6	NDUFAB1
NDUFB6	MT-ND1
NDUFB6	NDUFV1
NDUFB6	MT-ND3
NDUFB6	MT-ND4
NDUFB6	MT-ND5
NDUFB6	MT-ND6
NDUFB6	OGDH
NDUFB6	DLD
NDUFB6	MT-ND4L
NDUFB6	NDUFB11
NDUFB6	NDUFB10
NDUFB6	UQCR10
NDUFB6	NDUFA10
NDUFB6	NDUFA11
NDUFB6	NDUFA12
NDUFB6	NDUFA13
NDUFB6	PDHB
NDUFB6	NNT
NDUFB6	SIRT3
NDUFB6	NDUFC1
NDUFB6	NDUFA4
NDUFB6	NDUFA5
NDUFB6	NDUFA2
NDUFB6	NDUFA3
NDUFB6	NDUFA1
NDUFB6	MT-CYB
NDUFB6	SNCA
NDUFB6	MT-ND2
NDUFB6	NDUFA8
NDUFB6	NDUFA9
NDUFB6	NDUFC2
NDUFB6	SDHA
NDUFB6	UQCRFS1
NDUFB6	DLAT
NDUFB6	CYCS
NDUFB6	NDUFV2
NDUFB6	PDHX
NDUFB6	UQCRQ
NDUFB6	IDH3A
NDUFB6	UQCRFS1P1
NDUFB6	BDH1
NDUFB6	HADH
NDUFB6	IDH3G
NDUFB6	BCS1L
NDUFB6	ALDH2
NDUFB6	SDHD
NDUFB6	NDUFS1
NDUFB6	NDUFS2
NDUFB6	NDUFS3
NDUFB6	NDUFS4
NDUFB6	NDUFS5
NDUFB6	NDUFS6
NDUFB6	NDUFS7
NDUFB6	NDUFS8
NDUFB6	SDHC
NDUFB6	SDHB
NDUFB6	UQCRC2
NDUFB6	DBT
NDUFB6	UQCRC1
NDUFB5	NDUFA6
NDUFB5	NDUFB8
NDUFB5	NDUFB7
NDUFB5	NDUFB4
NDUFB5	NDUFB3
NDUFB5	NDUFB2
NDUFB5	NDUFB1
NDUFB5	NDUFV3
NDUFB5	NDUFA7
NDUFB5	PDHA1
NDUFB5	NDUFAF1
NDUFB5	MDH2
NDUFB5	UQCRH
NDUFB5	UQCRB
NDUFB5	IDH3B
NDUFB5	NDUFAB1
NDUFB5	MT-ND1
NDUFB5	NDUFV1
NDUFB5	MT-ND3
NDUFB5	MT-ND4
NDUFB5	MT-ND5
NDUFB5	MT-ND6
NDUFB5	OGDH
NDUFB5	DLD
NDUFB5	MT-ND4L
NDUFB5	NDUFB11
NDUFB5	NDUFB10
NDUFB5	UQCR10
NDUFB5	NDUFA10
NDUFB5	NDUFA11
NDUFB5	NDUFA12
NDUFB5	NDUFA13
NDUFB5	PDHB
NDUFB5	NNT
NDUFB5	SIRT3
NDUFB5	NDUFC1
NDUFB5	NDUFA4
NDUFB5	NDUFA5
NDUFB5	NDUFA2
NDUFB5	NDUFA3
NDUFB5	NDUFA1
NDUFB5	MT-CYB
NDUFB5	SNCA
NDUFB5	MT-ND2
NDUFB5	NDUFA8
NDUFB5	NDUFA9
NDUFB5	NDUFC2
NDUFB5	SDHA
NDUFB5	UQCRFS1
NDUFB5	DLAT
NDUFB5	CYCS
NDUFB5	NDUFV2
NDUFB5	PDHX
NDUFB5	UQCRQ
NDUFB5	IDH3A
NDUFB5	UQCRFS1P1
NDUFB5	BDH1
NDUFB5	HADH
NDUFB5	IDH3G
NDUFB5	BCS1L
NDUFB5	ALDH2
NDUFB5	SDHD
NDUFB5	UQCR11
NDUFB5	NDUFS1
NDUFB5	NDUFS2
NDUFB5	NDUFS3
NDUFB5	NDUFS4
NDUFB5	NDUFS5
NDUFB5	NDUFS6
NDUFB5	NDUFS7
NDUFB5	NDUFS8
NDUFB5	SDHC
NDUFB5	SDHB
NDUFB5	UQCRC2
NDUFB5	DBT
NDUFB5	UQCRC1
NDUFB4	NDUFA6
NDUFB4	NDUFB8
NDUFB4	NDUFB7
NDUFB4	IDH3A
NDUFB4	NDUFB3
NDUFB4	NDUFB2
NDUFB4	NDUFB1
NDUFB4	NDUFV3
NDUFB4	NDUFA7
NDUFB4	PDHA1
NDUFB4	NDUFAF1
NDUFB4	MDH2
NDUFB4	UQCRH
NDUFB4	UQCRB
NDUFB4	IDH3B
NDUFB4	NDUFAB1
NDUFB4	MT-ND1
NDUFB4	NDUFV1
NDUFB4	MT-ND3
NDUFB4	MT-ND4
NDUFB4	MT-ND5
NDUFB4	MT-ND6
NDUFB4	OGDH
NDUFB4	DLD
NDUFB4	MT-ND4L
NDUFB4	NDUFB11
NDUFB4	NDUFB10
NDUFB4	UQCR10
NDUFB4	NDUFA10
NDUFB4	NDUFA11
NDUFB4	NDUFA12
NDUFB4	NDUFA13
NDUFB4	PDHB
NDUFB4	NNT
NDUFB4	SIRT3
NDUFB4	NDUFC1
NDUFB4	NDUFA4
NDUFB4	NDUFA5
NDUFB4	NDUFA2
NDUFB4	NDUFA3
NDUFB4	NDUFA1
NDUFB4	MT-CYB
NDUFB4	SNCA
NDUFB4	MT-ND2
NDUFB4	NDUFA8
NDUFB4	NDUFA9
NDUFB4	NDUFC2
NDUFB4	SDHA
NDUFB4	DLAT
NDUFB4	CYCS
NDUFB4	NDUFV2
NDUFB4	PDHX
NDUFB4	UQCRQ
NDUFB4	UQCRFS1
NDUFB4	UQCRFS1P1
NDUFB4	BDH1
NDUFB4	HADH
NDUFB4	IDH3G
NDUFB4	BCS1L
NDUFB4	ALDH2
NDUFB4	SDHD
NDUFB4	UQCR11
NDUFB4	NDUFS1
NDUFB4	NDUFS2
NDUFB4	NDUFS3
NDUFB4	NDUFS4
NDUFB4	NDUFS5
NDUFB4	NDUFS6
NDUFB4	NDUFS7
NDUFB4	NDUFS8
NDUFB4	SDHC
NDUFB4	SDHB
NDUFB4	UQCRC2
NDUFB4	DBT
NDUFB4	UQCRC1
NDUFB3	NDUFA6
NDUFB3	NDUFB8
NDUFB3	NDUFB7
NDUFB3	NDUFB2
NDUFB3	NDUFB1
NDUFB3	NDUFV3
NDUFB3	NDUFA7
NDUFB3	PDHA1
NDUFB3	NDUFAF1
NDUFB3	MDH2
NDUFB3	UQCRH
NDUFB3	UQCRB
NDUFB3	IDH3B
NDUFB3	NDUFAB1
NDUFB3	MT-ND1
NDUFB3	NDUFV1
NDUFB3	MT-ND3
NDUFB3	MT-ND4
NDUFB3	MT-ND5
NDUFB3	MT-ND6
NDUFB3	OGDH
NDUFB3	DLD
NDUFB3	MT-ND4L
NDUFB3	NDUFB11
NDUFB3	NDUFB10
NDUFB3	UQCR10
NDUFB3	NDUFA10
NDUFB3	NDUFA11
NDUFB3	NDUFA12
NDUFB3	NDUFA13
NDUFB3	PDHB
NDUFB3	NNT
NDUFB3	SIRT3
NDUFB3	NDUFC1
NDUFB3	NDUFA4
NDUFB3	NDUFA5
NDUFB3	NDUFA2
NDUFB3	NDUFA3
NDUFB3	NDUFA1
NDUFB3	MT-CYB
NDUFB3	SNCA
NDUFB3	MT-ND2
NDUFB3	NDUFA8
NDUFB3	NDUFA9
NDUFB3	NDUFC2
NDUFB3	SDHA
NDUFB3	UQCRFS1
NDUFB3	DLAT
NDUFB3	CYCS
NDUFB3	NDUFV2
NDUFB3	PDHX
NDUFB3	UQCRQ
NDUFB3	IDH3A
NDUFB3	UQCRFS1P1
NDUFB3	BDH1
NDUFB3	HADH
NDUFB3	IDH3G
NDUFB3	BCS1L
NDUFB3	ALDH2
NDUFB3	SDHD
NDUFB3	UQCR11
NDUFB3	NDUFS1
NDUFB3	NDUFS2
NDUFB3	NDUFS3
NDUFB3	NDUFS4
NDUFB3	NDUFS5
NDUFB3	NDUFS6
NDUFB3	NDUFS7
NDUFB3	NDUFS8
NDUFB3	SDHC
NDUFB3	SDHB
NDUFB3	UQCRC2
NDUFB3	DBT
NDUFB3	UQCRC1
GPAT2	PDHX
GPAT2	OGDH
GPAT2	GPAM
GPAT2	DLD
GPAT2	SUCLA2
GPAT2	HMGCS2
GPAT2	SUCLG2
GPAT2	ACAT1
GPAT2	SUCLG1
GPAT2	DLAT
GPAT2	CS
GPAT2	PDHB
GPAT2	PDHA1
GPAT2	DBT
NDUFB1	NDUFA6
NDUFB1	NDUFB8
NDUFB1	NDUFB7
NDUFB1	NDUFB2
NDUFB1	NDUFA7
NDUFB1	NDUFV3
NDUFB1	PDHA1
NDUFB1	NDUFAF1
NDUFB1	MDH2
NDUFB1	UQCRH
NDUFB1	UQCRB
NDUFB1	IDH3B
NDUFB1	NDUFAB1
NDUFB1	MT-ND1
NDUFB1	NDUFV1
NDUFB1	MT-ND3
NDUFB1	MT-ND4
NDUFB1	MT-ND5
NDUFB1	MT-ND6
NDUFB1	OGDH
NDUFB1	DLD
NDUFB1	MT-ND4L
NDUFB1	NDUFB11
NDUFB1	NDUFB10
NDUFB1	UQCR10
NDUFB1	NDUFA10
NDUFB1	NDUFA11
NDUFB1	NDUFA12
NDUFB1	NDUFA13
NDUFB1	PDHB
NDUFB1	NNT
NDUFB1	SIRT3
NDUFB1	NDUFC1
NDUFB1	NDUFA4
NDUFB1	NDUFA5
NDUFB1	NDUFA2
NDUFB1	NDUFA3
NDUFB1	NDUFA1
NDUFB1	MT-CYB
NDUFB1	SNCA
NDUFB1	MT-ND2
NDUFB1	NDUFA8
NDUFB1	NDUFA9
NDUFB1	NDUFC2
NDUFB1	SDHA
NDUFB1	UQCRFS1
NDUFB1	DLAT
NDUFB1	CYCS
NDUFB1	NDUFV2
NDUFB1	PDHX
NDUFB1	UQCRQ
NDUFB1	IDH3A
NDUFB1	UQCRFS1P1
NDUFB1	BDH1
NDUFB1	HADH
NDUFB1	IDH3G
NDUFB1	BCS1L
NDUFB1	ALDH2
NDUFB1	SDHD
NDUFB1	UQCR11
NDUFB1	NDUFS1
NDUFB1	NDUFS2
NDUFB1	NDUFS3
NDUFB1	NDUFS4
NDUFB1	NDUFS5
NDUFB1	NDUFS6
NDUFB1	NDUFS7
NDUFB1	NDUFS8
NDUFB1	SDHC
NDUFB1	SDHB
NDUFB1	UQCRC2
NDUFB1	DBT
NDUFB1	UQCRC1
UQCRQ	NDUFA7
UQCRQ	UQCR10
UQCRQ	UQCR11
UQCRQ	NDUFB2
UQCRQ	CYCS
UQCRQ	NDUFAF1
UQCRQ	UQCRH
UQCRQ	UQCRB
UQCRQ	NDUFAB1
UQCRQ	MT-ND1
UQCRQ	MT-ND2
UQCRQ	MT-ND3
UQCRQ	MT-ND4
UQCRQ	MT-ND5
UQCRQ	BCS1L
UQCRQ	NDUFB8
UQCRQ	MT-ND4L
UQCRQ	NDUFB11
UQCRQ	NDUFB10
UQCRQ	NDUFB7
UQCRQ	NDUFC1
UQCRQ	NDUFA10
UQCRQ	NDUFA11
UQCRQ	NDUFA12
UQCRQ	NDUFA6
UQCRQ	NDUFV3
UQCRQ	NDUFA4
UQCRQ	NDUFA5
UQCRQ	NDUFA2
UQCRQ	NDUFA3
UQCRQ	NDUFA1
UQCRQ	MT-CYB
UQCRQ	NDUFA13
UQCRQ	UQCRFS1P1
UQCRQ	NDUFA8
UQCRQ	NDUFA9
UQCRQ	NDUFC2
UQCRQ	SDHA
UQCRQ	NDUFV2
UQCRQ	SDHC
UQCRQ	MT-ND6
UQCRQ	NDUFS7
UQCRQ	NDUFV1
UQCRQ	NDUFS1
UQCRQ	NDUFS2
UQCRQ	NDUFS3
UQCRQ	NDUFS4
UQCRQ	NDUFS5
UQCRQ	NDUFS6
UQCRQ	SNCA
UQCRQ	NDUFS8
UQCRQ	UQCRFS1
UQCRQ	SDHB
UQCRQ	UQCRC2
UQCRQ	SDHD
UQCRQ	UQCRC1
MT-CO3	COX5A
MT-CO3	COX5B
MT-CO3	PRDX5
MT-CO3	PRDX4
MT-CO3	PRDX3
MT-CO3	PRDX2
MT-CO3	CYCS
MT-CO3	CAT
MT-CO3	FH
MT-CO3	PDHX
MT-CO3	TXN
MT-CO3	COX8
MT-CO3	ECHS1
MT-CO3	PDPR
MT-CO3	PDHB
MT-CO3	COX6A2
MT-CO3	PDHA1
MT-CO3	DLD
MT-CO3	COX4I2
MT-CO3	COX4I1
MT-CO3	DLAT
MT-CO3	PRDX1
MT-CO3	CS
MT-CO3	COX7A1
MT-CO3	COX7A2
MT-CO3	COX6A1
MT-CO3	COX7A2L
MT-CO3	PDP1
MT-CO3	PDP2
MT-CO3	GLUD1
MT-CO3	GPX1
MT-CO3	MAOB
MT-CO3	MAOA
MT-CO3	GPX4
MT-CO3	COX7B
MT-CO3	COX7C
UQCRH	NDUFA7
UQCRH	UQCR10
UQCRH	UQCR11
UQCRH	NDUFB2
UQCRH	CYCS
UQCRH	NDUFAF1
UQCRH	UQCRB
UQCRH	NDUFAB1
UQCRH	MT-ND1
UQCRH	MT-ND2
UQCRH	MT-ND3
UQCRH	MT-ND4
UQCRH	MT-ND5
UQCRH	BCS1L
UQCRH	NDUFB8
UQCRH	MT-ND4L
UQCRH	NDUFB11
UQCRH	NDUFB10
UQCRH	NDUFB7
UQCRH	NDUFC1
UQCRH	NDUFA10
UQCRH	NDUFA11
UQCRH	NDUFA12
UQCRH	NDUFA6
UQCRH	NDUFV3
UQCRH	NDUFA4
UQCRH	NDUFA5
UQCRH	NDUFA2
UQCRH	NDUFA3
UQCRH	NDUFA1
UQCRH	MT-CYB
UQCRH	NDUFA13
UQCRH	UQCRFS1P1
UQCRH	NDUFA8
UQCRH	NDUFA9
UQCRH	NDUFC2
UQCRH	SDHA
UQCRH	NDUFV2
UQCRH	SDHC
UQCRH	MT-ND6
UQCRH	NDUFS7
UQCRH	NDUFV1
UQCRH	NDUFS1
UQCRH	NDUFS2
UQCRH	NDUFS3
UQCRH	NDUFS4
UQCRH	NDUFS5
UQCRH	NDUFS6
UQCRH	SNCA
UQCRH	NDUFS8
UQCRH	UQCRFS1
UQCRH	SDHB
UQCRH	UQCRC2
UQCRH	SDHD
UQCRH	UQCRC1
ATPIF1	ATP5L2
ATPIF1	PCCA
ATPIF1	ATP5J
ATPIF1	ATP5I
ATPIF1	ATP5H
ATPIF1	ATP5O
ATPIF1	PCCB
ATPIF1	ATP5L
ATPIF1	ATP5B
ATPIF1	ATP5E
ATPIF1	ATP5D
ATPIF1	PDHX
ATPIF1	ATP5A1
ATPIF1	PC
ATPIF1	MT-ATP8
ATPIF1	ATP5EP2
ATPIF1	PDHB
ATPIF1	ATP5G1
ATPIF1	DLAT
ATPIF1	ATP5G3
ATPIF1	ATP5G2
ATPIF1	ATP5C1
ATPIF1	KCNJ11
ATPIF1	PDHA1
ATPIF1	DLD
ATPIF1	SLC25A6
ATPIF1	SLC25A5
ATPIF1	SLC25A4
ATPIF1	SUCLG1
ATPIF1	MT-ATP6
ATPIF1	SUCLA2
ATPIF1	KCNJ8
ATPIF1	PDK1
ATPIF1	PDK3
ATPIF1	PDK2
ATPIF1	PDK4
ATPIF1	ATP5F1
UQCRB	NDUFB8
UQCRB	UQCR10
UQCRB	UQCR11
UQCRB	NDUFB2
UQCRB	CYCS
UQCRB	NDUFV3
UQCRB	NDUFAF1
UQCRB	NDUFAB1
UQCRB	MT-ND1
UQCRB	MT-ND2
UQCRB	MT-ND3
UQCRB	MT-ND4
UQCRB	MT-ND5
UQCRB	BCS1L
UQCRB	MT-ND4L
UQCRB	NDUFB11
UQCRB	NDUFB10
UQCRB	NDUFB7
UQCRB	NDUFC1
UQCRB	NDUFA10
UQCRB	NDUFA11
UQCRB	NDUFA12
UQCRB	NDUFA6
UQCRB	NDUFA7
UQCRB	NDUFA4
UQCRB	NDUFA5
UQCRB	NDUFA2
UQCRB	NDUFA3
UQCRB	NDUFA1
UQCRB	MT-CYB
UQCRB	NDUFA13
UQCRB	UQCRFS1P1
UQCRB	NDUFA8
UQCRB	NDUFA9
UQCRB	NDUFC2
UQCRB	SDHA
UQCRB	NDUFV2
UQCRB	SDHC
UQCRB	MT-ND6
UQCRB	NDUFS7
UQCRB	NDUFV1
UQCRB	NDUFS1
UQCRB	NDUFS2
UQCRB	NDUFS3
UQCRB	NDUFS4
UQCRB	NDUFS5
UQCRB	NDUFS6
UQCRB	SNCA
UQCRB	NDUFS8
UQCRB	UQCRFS1
UQCRB	SDHB
UQCRB	UQCRC2
UQCRB	SDHD
UQCRB	UQCRC1
GPR37	PARK2
NDUFAB1	NDUFA6
NDUFAB1	NDUFB8
NDUFAB1	NDUFB7
NDUFAB1	NDUFB2
NDUFAB1	NDUFA7
NDUFAB1	PDHA1
NDUFAB1	NDUFAF1
NDUFAB1	MDH2
NDUFAB1	IDH3B
NDUFAB1	NDUFV3
NDUFAB1	MT-ND1
NDUFAB1	NDUFV1
NDUFAB1	MT-ND3
NDUFAB1	MT-ND4
NDUFAB1	MT-ND5
NDUFAB1	MT-ND6
NDUFAB1	OGDH
NDUFAB1	DLD
NDUFAB1	MT-ND4L
NDUFAB1	NDUFB11
NDUFAB1	NDUFB10
NDUFAB1	UQCR10
NDUFAB1	NDUFA10
NDUFAB1	NDUFA11
NDUFAB1	NDUFA12
NDUFAB1	NDUFA13
NDUFAB1	PDHB
NDUFAB1	NNT
NDUFAB1	SIRT3
NDUFAB1	NDUFC1
NDUFAB1	NDUFA4
NDUFAB1	NDUFA5
NDUFAB1	NDUFA2
NDUFAB1	NDUFA3
NDUFAB1	NDUFA1
NDUFAB1	MT-CYB
NDUFAB1	SNCA
NDUFAB1	MT-ND2
NDUFAB1	NDUFA8
NDUFAB1	NDUFA9
NDUFAB1	NDUFC2
NDUFAB1	SDHA
NDUFAB1	UQCRFS1
NDUFAB1	DLAT
NDUFAB1	CYCS
NDUFAB1	NDUFV2
NDUFAB1	PDHX
NDUFAB1	IDH3A
NDUFAB1	UQCRFS1P1
NDUFAB1	BDH1
NDUFAB1	HADH
NDUFAB1	IDH3G
NDUFAB1	BCS1L
NDUFAB1	ALDH2
NDUFAB1	SDHD
NDUFAB1	UQCR11
NDUFAB1	NDUFS1
NDUFAB1	NDUFS2
NDUFAB1	NDUFS3
NDUFAB1	NDUFS4
NDUFAB1	NDUFS5
NDUFAB1	NDUFS6
NDUFAB1	NDUFS7
NDUFAB1	NDUFS8
NDUFAB1	SDHC
NDUFAB1	SDHB
NDUFAB1	UQCRC2
NDUFAB1	DBT
NDUFAB1	UQCRC1
MT-ND1	NDUFA6
MT-ND1	NDUFB8
MT-ND1	NDUFB7
MT-ND1	NDUFB2
MT-ND1	NDUFV3
MT-ND1	NDUFA7
MT-ND1	PDHA1
MT-ND1	NDUFAF1
MT-ND1	MDH2
MT-ND1	IDH3B
MT-ND1	NDUFV2
MT-ND1	NDUFV1
MT-ND1	MT-ND3
MT-ND1	MT-ND4
MT-ND1	MT-ND5
MT-ND1	MT-ND6
MT-ND1	OGDH
MT-ND1	DLD
MT-ND1	MT-ND4L
MT-ND1	NDUFB11
MT-ND1	NDUFB10
MT-ND1	UQCR10
MT-ND1	NDUFA10
MT-ND1	NDUFA11
MT-ND1	NDUFA12
MT-ND1	NDUFA13
MT-ND1	PDHB
MT-ND1	NNT
MT-ND1	SIRT3
MT-ND1	NDUFC1
MT-ND1	NDUFA4
MT-ND1	NDUFA5
MT-ND1	NDUFA2
MT-ND1	NDUFA3
MT-ND1	NDUFA1
MT-ND1	MT-CYB
MT-ND1	SNCA
MT-ND1	MT-ND2
MT-ND1	NDUFA8
MT-ND1	NDUFA9
MT-ND1	NDUFC2
MT-ND1	SDHA
MT-ND1	UQCRFS1
MT-ND1	DLAT
MT-ND1	CYCS
MT-ND1	PDHX
MT-ND1	IDH3A
MT-ND1	UQCRFS1P1
MT-ND1	BDH1
MT-ND1	HADH
MT-ND1	IDH3G
MT-ND1	BCS1L
MT-ND1	ALDH2
MT-ND1	SDHD
MT-ND1	UQCR11
MT-ND1	NDUFS1
MT-ND1	NDUFS2
MT-ND1	NDUFS3
MT-ND1	NDUFS4
MT-ND1	NDUFS5
MT-ND1	NDUFS6
MT-ND1	NDUFS7
MT-ND1	NDUFS8
MT-ND1	SDHC
MT-ND1	SDHB
MT-ND1	UQCRC2
MT-ND1	DBT
MT-ND1	UQCRC1
MT-ND2	NDUFA6
MT-ND2	NDUFB8
MT-ND2	NDUFB7
MT-ND2	NDUFB2
MT-ND2	NDUFV3
MT-ND2	NDUFA7
MT-ND2	PDHA1
MT-ND2	NDUFAF1
MT-ND2	MDH2
MT-ND2	IDH3B
MT-ND2	NDUFV1
MT-ND2	MT-ND3
MT-ND2	MT-ND4
MT-ND2	MT-ND5
MT-ND2	MT-ND6
MT-ND2	DLD
MT-ND2	MT-ND4L
MT-ND2	NDUFB11
MT-ND2	NDUFB10
MT-ND2	UQCR10
MT-ND2	NDUFA10
MT-ND2	NDUFA11
MT-ND2	NDUFA12
MT-ND2	NDUFA13
MT-ND2	PDHB
MT-ND2	NNT
MT-ND2	SIRT3
MT-ND2	NDUFC1
MT-ND2	NDUFA4
MT-ND2	NDUFA5
MT-ND2	NDUFA2
MT-ND2	NDUFA3
MT-ND2	NDUFA1
MT-ND2	MT-CYB
MT-ND2	SNCA
MT-ND2	OGDH
MT-ND2	NDUFA8
MT-ND2	NDUFA9
MT-ND2	NDUFC2
MT-ND2	SDHA
MT-ND2	UQCRFS1
MT-ND2	DLAT
MT-ND2	CYCS
MT-ND2	NDUFV2
MT-ND2	PDHX
MT-ND2	IDH3A
MT-ND2	UQCRFS1P1
MT-ND2	BDH1
MT-ND2	HADH
MT-ND2	IDH3G
MT-ND2	BCS1L
MT-ND2	ALDH2
MT-ND2	SDHD
MT-ND2	UQCR11
MT-ND2	NDUFS1
MT-ND2	NDUFS2
MT-ND2	NDUFS3
MT-ND2	NDUFS4
MT-ND2	NDUFS5
MT-ND2	NDUFS6
MT-ND2	NDUFS7
MT-ND2	NDUFS8
MT-ND2	SDHC
MT-ND2	SDHB
MT-ND2	UQCRC2
MT-ND2	DBT
MT-ND2	UQCRC1
GPAM	PDHX
GPAM	HMGCS2
GPAM	PDHA1
GPAM	DLD
GPAM	SUCLA2
GPAM	OGDH
GPAM	SUCLG2
GPAM	ACAT1
GPAM	SUCLG1
GPAM	DLAT
GPAM	CS
GPAM	PDHB
GPAM	DBT
MT-ND4	NDUFA6
MT-ND4	NDUFB8
MT-ND4	NDUFB7
MT-ND4	NDUFB2
MT-ND4	NDUFV3
MT-ND4	NDUFA7
MT-ND4	PDHA1
MT-ND4	NDUFAF1
MT-ND4	MDH2
MT-ND4	IDH3B
MT-ND4	NDUFV1
MT-ND4	MT-ND3
MT-ND4	MT-ND5
MT-ND4	MT-ND6
MT-ND4	OGDH
MT-ND4	DLD
MT-ND4	MT-ND4L
MT-ND4	NDUFB11
MT-ND4	NDUFB10
MT-ND4	UQCR10
MT-ND4	NDUFA10
MT-ND4	NDUFA11
MT-ND4	NDUFA12
MT-ND4	NDUFA13
MT-ND4	PDHB
MT-ND4	NNT
MT-ND4	SIRT3
MT-ND4	NDUFC1
MT-ND4	NDUFA4
MT-ND4	NDUFA5
MT-ND4	NDUFA2
MT-ND4	NDUFA3
MT-ND4	NDUFA1
MT-ND4	MT-CYB
MT-ND4	SNCA
MT-ND4	NDUFA8
MT-ND4	NDUFA9
MT-ND4	NDUFC2
MT-ND4	SDHA
MT-ND4	UQCRFS1
MT-ND4	DLAT
MT-ND4	CYCS
MT-ND4	NDUFV2
MT-ND4	PDHX
MT-ND4	IDH3A
MT-ND4	UQCRFS1P1
MT-ND4	BDH1
MT-ND4	HADH
MT-ND4	IDH3G
MT-ND4	BCS1L
MT-ND4	ALDH2
MT-ND4	SDHD
MT-ND4	UQCR11
MT-ND4	NDUFS1
MT-ND4	NDUFS2
MT-ND4	NDUFS3
MT-ND4	NDUFS4
MT-ND4	NDUFS5
MT-ND4	NDUFS6
MT-ND4	NDUFS7
MT-ND4	NDUFS8
MT-ND4	SDHC
MT-ND4	SDHB
MT-ND4	UQCRC2
MT-ND4	DBT
MT-ND4	UQCRC1
MT-ND5	NDUFA6
MT-ND5	NDUFB8
MT-ND5	NDUFB7
MT-ND5	NDUFB2
MT-ND5	NDUFV3
MT-ND5	NDUFA7
MT-ND5	PDHA1
MT-ND5	NDUFAF1
MT-ND5	MDH2
MT-ND5	IDH3B
MT-ND5	NDUFV1
MT-ND5	MT-ND3
MT-ND5	MT-ND6
MT-ND5	OGDH
MT-ND5	DLD
MT-ND5	MT-ND4L
MT-ND5	NDUFB11
MT-ND5	NDUFB10
MT-ND5	UQCR10
MT-ND5	NDUFA10
MT-ND5	NDUFA11
MT-ND5	NDUFA12
MT-ND5	NDUFA13
MT-ND5	PDHB
MT-ND5	NNT
MT-ND5	SIRT3
MT-ND5	NDUFC1
MT-ND5	NDUFA4
MT-ND5	NDUFA5
MT-ND5	NDUFA2
MT-ND5	NDUFA3
MT-ND5	NDUFA1
MT-ND5	MT-CYB
MT-ND5	SNCA
MT-ND5	NDUFA8
MT-ND5	NDUFA9
MT-ND5	NDUFC2
MT-ND5	SDHA
MT-ND5	UQCRFS1
MT-ND5	DLAT
MT-ND5	CYCS
MT-ND5	NDUFV2
MT-ND5	PDHX
MT-ND5	IDH3A
MT-ND5	UQCRFS1P1
MT-ND5	BDH1
MT-ND5	HADH
MT-ND5	IDH3G
MT-ND5	BCS1L
MT-ND5	ALDH2
MT-ND5	SDHD
MT-ND5	UQCR11
MT-ND5	NDUFS1
MT-ND5	NDUFS2
MT-ND5	NDUFS3
MT-ND5	NDUFS4
MT-ND5	NDUFS5
MT-ND5	NDUFS6
MT-ND5	NDUFS7
MT-ND5	NDUFS8
MT-ND5	SDHC
MT-ND5	SDHB
MT-ND5	UQCRC2
MT-ND5	DBT
MT-ND5	UQCRC1
BCS1L	NDUFA7
BCS1L	UQCR10
BCS1L	UQCR11
BCS1L	NDUFB2
BCS1L	CYCS
BCS1L	NDUFAF1
BCS1L	MT-ND3
BCS1L	MT-ND6
BCS1L	NDUFB8
BCS1L	MT-ND4L
BCS1L	NDUFB11
BCS1L	NDUFB10
BCS1L	NDUFB7
BCS1L	NDUFC1
BCS1L	NDUFA10
BCS1L	NDUFA11
BCS1L	NDUFA12
BCS1L	NDUFA6
BCS1L	NDUFV3
BCS1L	NDUFA4
BCS1L	NDUFA5
BCS1L	NDUFA2
BCS1L	NDUFA3
BCS1L	NDUFA1
BCS1L	MT-CYB
BCS1L	NDUFA13
BCS1L	UQCRFS1P1
BCS1L	NDUFA8
BCS1L	NDUFA9
BCS1L	NDUFC2
BCS1L	SDHA
BCS1L	NDUFV2
BCS1L	SDHC
BCS1L	NDUFS7
BCS1L	NDUFV1
BCS1L	NDUFS1
BCS1L	NDUFS2
BCS1L	NDUFS3
BCS1L	NDUFS4
BCS1L	NDUFS5
BCS1L	NDUFS6
BCS1L	SNCA
BCS1L	NDUFS8
BCS1L	UQCRFS1
BCS1L	SDHB
BCS1L	UQCRC2
BCS1L	SDHD
BCS1L	UQCRC1
PARK7	KCNJ11
PARK7	SLC25A14
PARK7	PARK2
PARK7	KCNJ8
PARK7	SLC25A4
PARK7	SLC25A27
PARK7	PINK1
PARK7	PPIF
PARK7	VDAC1
PARK7	UCP3
PARK7	UCP2
NDUFB8	NDUFA6
NDUFB8	NDUFA7
NDUFB8	NDUFB7
NDUFB8	NDUFB2
NDUFB8	NDUFV3
NDUFB8	PDHA1
NDUFB8	NDUFAF1
NDUFB8	MDH2
NDUFB8	IDH3B
NDUFB8	NDUFV1
NDUFB8	MT-ND3
NDUFB8	MT-ND6
NDUFB8	OGDH
NDUFB8	DLD
NDUFB8	MT-ND4L
NDUFB8	NDUFB11
NDUFB8	NDUFB10
NDUFB8	UQCR10
NDUFB8	NDUFA10
NDUFB8	NDUFA11
NDUFB8	NDUFA12
NDUFB8	NDUFA13
NDUFB8	PDHB
NDUFB8	NNT
NDUFB8	SIRT3
NDUFB8	NDUFC1
NDUFB8	NDUFA4
NDUFB8	NDUFA5
NDUFB8	NDUFA2
NDUFB8	NDUFA3
NDUFB8	NDUFA1
NDUFB8	MT-CYB
NDUFB8	SNCA
NDUFB8	NDUFA8
NDUFB8	NDUFA9
NDUFB8	NDUFC2
NDUFB8	SDHA
NDUFB8	UQCRFS1
NDUFB8	DLAT
NDUFB8	CYCS
NDUFB8	NDUFV2
NDUFB8	PDHX
NDUFB8	IDH3A
NDUFB8	UQCRFS1P1
NDUFB8	BDH1
NDUFB8	HADH
NDUFB8	IDH3G
NDUFB8	ALDH2
NDUFB8	SDHD
NDUFB8	UQCR11
NDUFB8	NDUFS1
NDUFB8	NDUFS2
NDUFB8	NDUFS3
NDUFB8	NDUFS4
NDUFB8	NDUFS5
NDUFB8	NDUFS6
NDUFB8	NDUFS7
NDUFB8	NDUFS8
NDUFB8	SDHC
NDUFB8	SDHB
NDUFB8	UQCRC2
NDUFB8	DBT
NDUFB8	UQCRC1
NDUFB11	NDUFA6
NDUFB11	NDUFB7
NDUFB11	NDUFB2
NDUFB11	NDUFV3
NDUFB11	NDUFA7
NDUFB11	PDHA1
NDUFB11	NDUFAF1
NDUFB11	MDH2
NDUFB11	IDH3B
NDUFB11	NDUFV1
NDUFB11	MT-ND3
NDUFB11	MT-ND6
NDUFB11	OGDH
NDUFB11	DLD
NDUFB11	MT-ND4L
NDUFB11	NDUFB10
NDUFB11	UQCR10
NDUFB11	NDUFA10
NDUFB11	NDUFA11
NDUFB11	NDUFA12
NDUFB11	NDUFA13
NDUFB11	PDHB
NDUFB11	NNT
NDUFB11	SIRT3
NDUFB11	NDUFC1
NDUFB11	NDUFA4
NDUFB11	NDUFA5
NDUFB11	NDUFA2
NDUFB11	NDUFA3
NDUFB11	NDUFA1
NDUFB11	MT-CYB
NDUFB11	SNCA
NDUFB11	NDUFA8
NDUFB11	NDUFA9
NDUFB11	NDUFC2
NDUFB11	SDHA
NDUFB11	UQCRFS1
NDUFB11	DLAT
NDUFB11	CYCS
NDUFB11	NDUFV2
NDUFB11	PDHX
NDUFB11	IDH3A
NDUFB11	UQCRFS1P1
NDUFB11	BDH1
NDUFB11	HADH
NDUFB11	IDH3G
NDUFB11	ALDH2
NDUFB11	SDHD
NDUFB11	UQCR11
NDUFB11	NDUFS1
NDUFB11	NDUFS2
NDUFB11	NDUFS3
NDUFB11	NDUFS4
NDUFB11	NDUFS5
NDUFB11	NDUFS6
NDUFB11	NDUFS7
NDUFB11	NDUFS8
NDUFB11	SDHC
NDUFB11	SDHB
NDUFB11	UQCRC2
NDUFB11	DBT
NDUFB11	UQCRC1
NDUFB10	NDUFA6
NDUFB10	NDUFB7
NDUFB10	NDUFB2
NDUFB10	NDUFV3
NDUFB10	NDUFA7
NDUFB10	PDHA1
NDUFB10	NDUFAF1
NDUFB10	MDH2
NDUFB10	IDH3B
NDUFB10	NDUFV1
NDUFB10	MT-ND3
NDUFB10	MT-ND6
NDUFB10	OGDH
NDUFB10	DLD
NDUFB10	MT-ND4L
NDUFB10	UQCR10
NDUFB10	NDUFA10
NDUFB10	NDUFA11
NDUFB10	NDUFA12
NDUFB10	NDUFA13
NDUFB10	PDHB
NDUFB10	NNT
NDUFB10	SIRT3
NDUFB10	NDUFC1
NDUFB10	NDUFA4
NDUFB10	NDUFA5
NDUFB10	NDUFA2
NDUFB10	NDUFA3
NDUFB10	NDUFA1
NDUFB10	MT-CYB
NDUFB10	SNCA
NDUFB10	NDUFA8
NDUFB10	NDUFA9
NDUFB10	NDUFC2
NDUFB10	SDHA
NDUFB10	UQCRFS1
NDUFB10	DLAT
NDUFB10	CYCS
NDUFB10	NDUFV2
NDUFB10	PDHX
NDUFB10	IDH3A
NDUFB10	UQCRFS1P1
NDUFB10	BDH1
NDUFB10	HADH
NDUFB10	IDH3G
NDUFB10	ALDH2
NDUFB10	SDHD
NDUFB10	UQCR11
NDUFB10	NDUFS1
NDUFB10	NDUFS2
NDUFB10	NDUFS3
NDUFB10	NDUFS4
NDUFB10	NDUFS5
NDUFB10	NDUFS6
NDUFB10	NDUFS7
NDUFB10	NDUFS8
NDUFB10	SDHC
NDUFB10	SDHB
NDUFB10	UQCRC2
NDUFB10	DBT
NDUFB10	UQCRC1
NDUFB7	NDUFA6
NDUFB7	UQCR10
NDUFB7	NDUFB2
NDUFB7	NDUFV3
NDUFB7	NDUFA7
NDUFB7	PDHA1
NDUFB7	NDUFAF1
NDUFB7	MDH2
NDUFB7	IDH3B
NDUFB7	NDUFV1
NDUFB7	MT-ND3
NDUFB7	MT-ND6
NDUFB7	OGDH
NDUFB7	DLD
NDUFB7	MT-ND4L
NDUFB7	NDUFA10
NDUFB7	NDUFA11
NDUFB7	NDUFA12
NDUFB7	NDUFA13
NDUFB7	PDHB
NDUFB7	NNT
NDUFB7	SIRT3
NDUFB7	NDUFC1
NDUFB7	NDUFA4
NDUFB7	NDUFA5
NDUFB7	NDUFA2
NDUFB7	NDUFA3
NDUFB7	NDUFA1
NDUFB7	MT-CYB
NDUFB7	SNCA
NDUFB7	NDUFA8
NDUFB7	NDUFA9
NDUFB7	NDUFC2
NDUFB7	SDHA
NDUFB7	UQCRFS1
NDUFB7	DLAT
NDUFB7	CYCS
NDUFB7	NDUFV2
NDUFB7	PDHX
NDUFB7	IDH3A
NDUFB7	UQCRFS1P1
NDUFB7	BDH1
NDUFB7	HADH
NDUFB7	IDH3G
NDUFB7	ALDH2
NDUFB7	SDHD
NDUFB7	UQCR11
NDUFB7	NDUFS1
NDUFB7	NDUFS2
NDUFB7	NDUFS3
NDUFB7	NDUFS4
NDUFB7	NDUFS5
NDUFB7	NDUFS6
NDUFB7	NDUFS7
NDUFB7	NDUFS8
NDUFB7	SDHC
NDUFB7	SDHB
NDUFB7	UQCRC2
NDUFB7	DBT
NDUFB7	UQCRC1
SYT11	PARK2
MT-ATP8	ATP5L2
MT-ATP8	PCCA
MT-ATP8	ATP5J
MT-ATP8	ATP5I
MT-ATP8	ATP5H
MT-ATP8	ATP5O
MT-ATP8	PCCB
MT-ATP8	ATP5L
MT-ATP8	ATP5B
MT-ATP8	ATP5E
MT-ATP8	ATP5D
MT-ATP8	PDHX
MT-ATP8	ATP5A1
MT-ATP8	PC
MT-ATP8	ATP5EP2
MT-ATP8	PDHB
MT-ATP8	ATP5G1
MT-ATP8	DLAT
MT-ATP8	ATP5G3
MT-ATP8	ATP5G2
MT-ATP8	ATP5C1
MT-ATP8	KCNJ11
MT-ATP8	PDHA1
MT-ATP8	DLD
MT-ATP8	SLC25A6
MT-ATP8	SLC25A5
MT-ATP8	SLC25A4
MT-ATP8	SUCLG1
MT-ATP8	MT-ATP6
MT-ATP8	SUCLA2
MT-ATP8	KCNJ8
MT-ATP8	PDK1
MT-ATP8	PDK3
MT-ATP8	PDK2
MT-ATP8	PDK4
MT-ATP8	ATP5F1
NDUFA11	NDUFA6
NDUFA11	NDUFB2
NDUFA11	NDUFV3
NDUFA11	NDUFA7
NDUFA11	PDHA1
NDUFA11	NDUFAF1
NDUFA11	MDH2
NDUFA11	IDH3B
NDUFA11	NDUFV1
NDUFA11	MT-ND3
NDUFA11	MT-ND6
NDUFA11	OGDH
NDUFA11	DLD
NDUFA11	MT-ND4L
NDUFA11	UQCR10
NDUFA11	NDUFA10
NDUFA11	NDUFA12
NDUFA11	NDUFA13
NDUFA11	PDHB
NDUFA11	NNT
NDUFA11	SIRT3
NDUFA11	NDUFC1
NDUFA11	NDUFA4
NDUFA11	NDUFA5
NDUFA11	NDUFA2
NDUFA11	NDUFA3
NDUFA11	NDUFA1
NDUFA11	MT-CYB
NDUFA11	SNCA
NDUFA11	NDUFA8
NDUFA11	NDUFA9
NDUFA11	NDUFC2
NDUFA11	SDHA
NDUFA11	UQCRFS1
NDUFA11	DLAT
NDUFA11	CYCS
NDUFA11	NDUFV2
NDUFA11	PDHX
NDUFA11	IDH3A
NDUFA11	UQCRFS1P1
NDUFA11	BDH1
NDUFA11	HADH
NDUFA11	IDH3G
NDUFA11	ALDH2
NDUFA11	SDHD
NDUFA11	UQCR11
NDUFA11	NDUFS1
NDUFA11	NDUFS2
NDUFA11	NDUFS3
NDUFA11	NDUFS4
NDUFA11	NDUFS5
NDUFA11	NDUFS6
NDUFA11	NDUFS7
NDUFA11	NDUFS8
NDUFA11	SDHC
NDUFA11	SDHB
NDUFA11	UQCRC2
NDUFA11	DBT
NDUFA11	UQCRC1
NDUFA12	NDUFA6
NDUFA12	NDUFB2
NDUFA12	NDUFV3
NDUFA12	NDUFA7
NDUFA12	PDHA1
NDUFA12	NDUFAF1
NDUFA12	MDH2
NDUFA12	IDH3B
NDUFA12	NDUFV1
NDUFA12	MT-ND3
NDUFA12	MT-ND6
NDUFA12	OGDH
NDUFA12	DLD
NDUFA12	MT-ND4L
NDUFA12	UQCR10
NDUFA12	NDUFA10
NDUFA12	NDUFA13
NDUFA12	PDHB
NDUFA12	NNT
NDUFA12	SIRT3
NDUFA12	NDUFC1
NDUFA12	NDUFA4
NDUFA12	NDUFA5
NDUFA12	NDUFA2
NDUFA12	NDUFA3
NDUFA12	NDUFA1
NDUFA12	MT-CYB
NDUFA12	SNCA
NDUFA12	NDUFA8
NDUFA12	NDUFA9
NDUFA12	NDUFC2
NDUFA12	SDHA
NDUFA12	UQCRFS1
NDUFA12	DLAT
NDUFA12	CYCS
NDUFA12	NDUFV2
NDUFA12	PDHX
NDUFA12	IDH3A
NDUFA12	UQCRFS1P1
NDUFA12	BDH1
NDUFA12	HADH
NDUFA12	IDH3G
NDUFA12	ALDH2
NDUFA12	SDHD
NDUFA12	UQCR11
NDUFA12	NDUFS1
NDUFA12	NDUFS2
NDUFA12	NDUFS3
NDUFA12	NDUFS4
NDUFA12	NDUFS5
NDUFA12	NDUFS6
NDUFA12	NDUFS7
NDUFA12	NDUFS8
NDUFA12	SDHC
NDUFA12	SDHB
NDUFA12	UQCRC2
NDUFA12	DBT
NDUFA12	UQCRC1
NDUFA13	NDUFA6
NDUFA13	NDUFB2
NDUFA13	NDUFV3
NDUFA13	NDUFA7
NDUFA13	PDHA1
NDUFA13	NDUFAF1
NDUFA13	MDH2
NDUFA13	IDH3B
NDUFA13	NDUFV1
NDUFA13	MT-ND3
NDUFA13	MT-ND6
NDUFA13	OGDH
NDUFA13	DLD
NDUFA13	MT-ND4L
NDUFA13	UQCR10
NDUFA13	NDUFA10
NDUFA13	PDHX
NDUFA13	PDHB
NDUFA13	NNT
NDUFA13	SIRT3
NDUFA13	NDUFC1
NDUFA13	NDUFA4
NDUFA13	NDUFA5
NDUFA13	NDUFA2
NDUFA13	NDUFA3
NDUFA13	NDUFA1
NDUFA13	MT-CYB
NDUFA13	SNCA
NDUFA13	NDUFA8
NDUFA13	NDUFA9
NDUFA13	NDUFC2
NDUFA13	SDHA
NDUFA13	UQCRFS1
NDUFA13	DLAT
NDUFA13	CYCS
NDUFA13	NDUFV2
NDUFA13	IDH3A
NDUFA13	UQCRFS1P1
NDUFA13	BDH1
NDUFA13	HADH
NDUFA13	IDH3G
NDUFA13	ALDH2
NDUFA13	SDHD
NDUFA13	UQCR11
NDUFA13	NDUFS1
NDUFA13	NDUFS2
NDUFA13	NDUFS3
NDUFA13	NDUFS4
NDUFA13	NDUFS5
NDUFA13	NDUFS6
NDUFA13	NDUFS7
NDUFA13	NDUFS8
NDUFA13	SDHC
NDUFA13	SDHB
NDUFA13	UQCRC2
NDUFA13	DBT
NDUFA13	UQCRC1
MT-ATP6	ATP5L2
MT-ATP6	PCCA
MT-ATP6	ATP5J
MT-ATP6	ATP5I
MT-ATP6	ATP5H
MT-ATP6	ATP5O
MT-ATP6	PCCB
MT-ATP6	ATP5L
MT-ATP6	ATP5B
MT-ATP6	ATP5E
MT-ATP6	ATP5D
MT-ATP6	PDHX
MT-ATP6	ATP5A1
MT-ATP6	PC
MT-ATP6	ATP5EP2
MT-ATP6	PDHB
MT-ATP6	ATP5G1
MT-ATP6	DLAT
MT-ATP6	ATP5G3
MT-ATP6	ATP5G2
MT-ATP6	ATP5C1
MT-ATP6	KCNJ11
MT-ATP6	PDHA1
MT-ATP6	DLD
MT-ATP6	SLC25A6
MT-ATP6	SLC25A5
MT-ATP6	SLC25A4
MT-ATP6	SUCLG1
MT-ATP6	SUCLA2
[truncated: 3,012 more rows]

## Sheet: Network_ROS
ABCB6
ABCC1
ABCC5
ADO
AHR
AOX1
BLVRB
CAT
CEBPA
Csnk2a2
CUL3
Eif2ak3
EPHX1
FECH
FTH1
FTL
G6PD
GCLC
GCLM
GPX1
GPX4
GSR
GSTA4
GSTM2
GSTM3
HES1
HMOX1
IDH1
KEAP1
LPL
MAFG
Mapk1
Mapk7
Mapk8
MGST2
MYC
NFE2L2
NQO1
PRDX1
PRDX2
PRDX3
PRDX4
PRDX5
RXRA
SIRT3
SLC25A25
SLC44A3
SLC48A1
SLC7A11
SOD1
SOD2
SQSTM1
SRXN1
TKT
TXN
TXNRD1
TXNRD2
YAF2
Interactions
AOX1	NFE2L2
GSR	TXN
GSR	NFE2L2
GSR	GPX1
GSR	GPX4
GSR	TXNRD2
GSR	TXNRD1
EPHX1	NFE2L2
GSTA4	NFE2L2
PRDX5	TXN
PRDX5	SOD2
PRDX5	SOD1
PRDX5	PRDX4
PRDX5	PRDX3
PRDX5	PRDX2
PRDX5	PRDX1
PRDX5	CAT
PRDX5	GPX1
PRDX5	GPX4
PRDX4	TXN
PRDX4	SOD2
PRDX4	SOD1
PRDX4	PRDX3
PRDX4	PRDX2
PRDX4	PRDX1
PRDX4	CAT
PRDX4	GPX1
PRDX4	GPX4
PRDX3	TXN
PRDX3	SOD2
PRDX3	SOD1
PRDX3	PRDX2
PRDX3	PRDX1
PRDX3	CAT
PRDX3	GPX1
PRDX3	GPX4
PRDX2	TXN
PRDX2	SOD2
PRDX2	SOD1
PRDX2	PRDX1
PRDX2	CAT
PRDX2	GPX1
PRDX2	GPX4
PRDX1	TXN
PRDX1	SOD2
PRDX1	SOD1
PRDX1	NFE2L2
PRDX1	CAT
PRDX1	GPX1
PRDX1	GPX4
CAT	TXN
CAT	SOD2
CAT	SOD1
CAT	GPX1
CAT	GPX4
MGST2	NFE2L2
ADO	NFE2L2
SLC25A25	NFE2L2
Csnk2a2	NFE2L2
Csnk2a2	Eif2ak3
Csnk2a2	Mapk1
Csnk2a2	Mapk8
Csnk2a2	Mapk7
FECH	NFE2L2
MAFG	NFE2L2
AHR	NFE2L2
CEBPA	NFE2L2
GCLM	NFE2L2
NFE2L2	GSTM3
NFE2L2	CUL3
NFE2L2	NQO1
NFE2L2	BLVRB
NFE2L2	TXN
NFE2L2	Eif2ak3
NFE2L2	GCLC
NFE2L2	SLC48A1
NFE2L2	TKT
NFE2L2	ABCB6
NFE2L2	MYC
NFE2L2	FTH1
NFE2L2	YAF2
NFE2L2	TXNRD1
NFE2L2	SLC44A3
NFE2L2	IDH1
NFE2L2	RXRA
NFE2L2	Mapk1
NFE2L2	Mapk7
NFE2L2	HES1
NFE2L2	Mapk8
NFE2L2	FTL
NFE2L2	SQSTM1
NFE2L2	GSTM2
NFE2L2	G6PD
NFE2L2	HMOX1
NFE2L2	SLC7A11
NFE2L2	KEAP1
NFE2L2	LPL
NFE2L2	ABCC5
NFE2L2	SRXN1
NFE2L2	ABCC1
Eif2ak3	Mapk8
Eif2ak3	Mapk1
Eif2ak3	Mapk7
TXNRD2	TXN
TXNRD2	TXNRD1
CUL3	KEAP1
SIRT3	SOD2
SOD2	TXN
SOD2	SOD1
SOD2	GPX1
SOD2	GPX4
SOD1	TXN
SOD1	GPX1
SOD1	GPX4
Mapk7	Mapk1
Mapk7	Mapk8
Mapk8	Mapk1
TXNRD1	TXN
TXN	GPX1
TXN	GPX4
GPX1	GPX4

[truncated: 6 more sheets: Network_UPS, Network_Alzheimer's Disease, Network_ALS, Network_Huntington's Disease, Network_Neuroblastoma, Network_Parkinson's Disease]
